# Supplementary material for: Functional and genomic analyses reveal therapeutic potential of targeting β-catenin/CBP activity in head and neck cancer
Source: Genome Med. 2018 Jul 20;10:54. doi: 10.1186/s13073-018-0569-7 (PMC6053793; doi:10.1186/s13073-018-0569-7)
Supplement: Supplementary file 2 — Tabular spreadsheet file containing both table of differential gene expression results comparing ICG-001 treatment (n = 3) versus DMSO (vehicle) control (n = 3) in HSC-3 and CAL27 OSCC cell lines, as well as the ICG-001 treatment gene expression signatures derived thereof (see manuscript “Methods”). (XLSX 4246 kb) [file 13073_2018_569_MOESM2_ESM.xlsx]

## Sheet: DE_analyses_results
#Differential expression testing results using Microarrays in CAL27 and HSC-3 cells comparing ICG-001 treatment versus DMSO control
#				CAL27, ICG-001 vs DMSO				HSC-3, ICG-001 vs DMSO
Brainarray probeset ID	Entrez Gene ID	Symbol	Description	fold change	t	p	FDR q (filtered)	fold change	t	p	FDR q (filtered)
100009613_at	100009613	ANO1-AS2	ANO1 antisense RNA 2	1.16619	2.20835	0.0581555		-1.2002	-2.05943	0.079713
100009676_at	100009676	LOC100009676	uncharacterized LOC100009676	1.34147	4.26853	0.0027153	0.0333069	1.05261	0.975946	0.362602	0.45768
10000_at	10000	AKT3	v-akt murine thymoma viral oncogene homolog 3 (protein kinase B, gamma)	-1.31935	-3.12463	0.0140891	0.0867276	-1.27695	-4.60376	0.002683	0.00893429
10001_at	10001	MED6	mediator complex subunit 6	-1.14773	-2.42164	0.0416757	0.16404	-1.18353	-2.62378	0.035197	0.0682591
10002_at	10002	NR2E3	nuclear receptor subfamily 2, group E, member 3	-1.06602	-0.72613	0.48841		-1.05664	-0.550882	0.59938
100033413_at	100033413	SNORD116-1	small nucleolar RNA, C/D box 116-1	1.19662	1.92051	0.0909607		-1.13134	-1.13304	0.29565
100033422_at	100033422	SNORD116-10	small nucleolar RNA, C/D box 116-10	-1.01162	-0.19978	0.846626		-1.18102	-0.88985	0.403999
100033423_at	100033423	SNORD116-11	small nucleolar RNA, C/D box 116-11	1.13688	0.977619	0.356832		-1.12014	-0.791608	0.455374
100033424_at	100033424	SNORD116-12	small nucleolar RNA, C/D box 116-12	1.02662	0.271485	0.792877		1.38922	2.05389	0.080359
100033425_at	100033425	SNORD116-13	small nucleolar RNA, C/D box 116-13	1.16693	1.5862	0.151268		-1.08441	-1.3929	0.207595
100033426_at	100033426	SNORD116-14	small nucleolar RNA, C/D box 116-14	1.18494	1.92824	0.0898806	0.255748	1.25515	1.72691	0.129192	0.196526
100033427_at	100033427	SNORD116-15	small nucleolar RNA, C/D box 116-15	1.34948	2.63392	0.029936	0.134694	-1.07412	-0.257391	0.804509	0.85293
100033428_at	100033428	SNORD116-16	small nucleolar RNA, C/D box 116-16	-1.12384	-0.954152	0.367882		1.02464	0.394613	0.705241
100033430_at	100033430	SNORD116-18	small nucleolar RNA, C/D box 116-18	-1.0959	-1.44672	0.185909		-1.07731	-1.10483	0.306874
100033431_at	100033431	SNORD116-20	small nucleolar RNA, C/D box 116-20	1.14709	0.341923	0.741198		-1.16535	-1.68202	0.137816
100033432_at	100033432	SNORD116-21	small nucleolar RNA, C/D box 116-21	-1.02565	-0.0434099	0.966436		1.02978	0.37842	0.716682
100033434_at	100033434	SNORD116-23	small nucleolar RNA, C/D box 116-23	1.06814	0.963739	0.363337		-1.048	-0.663167	0.529107
100033435_at	100033435	SNORD116-24	small nucleolar RNA, C/D box 116-24	1.9715	5.09169	0.000932829	0.0171714	1.13873	0.675696	0.521594	0.610767
100033436_at	100033436	SNORD116-25	small nucleolar RNA, C/D box 116-25	1.02518	0.411516	0.691474		1.21453	1.99462	0.0876081
100033437_at	100033437	SNORD115-2	small nucleolar RNA, C/D box 115-2	1.15025	1.65163	0.137126		1.09246	1.39656	0.20654
100033438_at	100033438	SNORD116-26	small nucleolar RNA, C/D box 116-26	1.28065	1.15302	0.282114		1.14234	0.881275	0.408308
100033439_at	100033439	SNORD116-27	small nucleolar RNA, C/D box 116-27	1.18086	1.62117	0.143553		1.1743	0.897454	0.400207
100033440_at	100033440	SNORD115-3	small nucleolar RNA, C/D box 115-3	-1.07815	-1.20843	0.261308		1.07927	0.585296	0.577291
100033441_at	100033441	SNORD115-4	small nucleolar RNA, C/D box 115-4	1.01609	0.25188	0.80747		-1.04967	-0.470753	0.652578
100033445_at	100033445	SNORD115-8	small nucleolar RNA, C/D box 115-8	-1.0792	-1.16053	0.279217		-1.01755	-0.302111	0.77162
100033447_at	100033447	SNORD115-10	small nucleolar RNA, C/D box 115-10	1.014	0.257557	0.803235		1.00667	0.0476914	0.963336
100033451_at	100033451	SNORD115-14	small nucleolar RNA, C/D box 115-14	-1.00005	-0.0295187	0.977172		-1.12057	-1.60631	0.153606
100033453_at	100033453	SNORD115-15	small nucleolar RNA, C/D box 115-15	-1.05395	-0.675849	0.51815		-1.15809	-3.17286	0.0163142
100033603_at	100033603	SNORD115-21	small nucleolar RNA, C/D box 115-21	-1.13532	-1.99622	0.0809065		-1.0694	-1.14635	0.290473
100033801_at	100033801	SNORD115-25	small nucleolar RNA, C/D box 115-25	-1.00737	-0.0812431	0.93724		1.00643	0.173431	0.867374
100033804_at	100033804	SNORD115-30	small nucleolar RNA, C/D box 115-30	-1.03948	-0.510289	0.623596		1.18007	0.391373	0.707524
100033805_at	100033805	SNORD115-31	small nucleolar RNA, C/D box 115-31	-1.15284	-1.03361	0.331485		-1.02681	-0.159283	0.878084
100033806_at	100033806	SNORD115-32	small nucleolar RNA, C/D box 115-32	1.04287	0.200759	0.845886		-1.15614	-1.39627	0.206623
100033807_at	100033807	SNORD115-33	small nucleolar RNA, C/D box 115-33	1.02602	0.45901	0.658414		-1.16697	-1.40843	0.203151
100033808_at	100033808	SNORD115-34	small nucleolar RNA, C/D box 115-34	-1.06444	-0.999286	0.346854		-1.08963	-0.704673	0.504481
100033809_at	100033809	SNORD115-35	small nucleolar RNA, C/D box 115-35	1.0012	0.0212143	0.983593		1.10387	1.34921	0.220566
100033811_at	100033811	SNORD115-37	small nucleolar RNA, C/D box 115-37	1.06176	0.89471	0.397003		-1.00023	-0.0278551	0.978579
100033812_at	100033812	SNORD115-38	small nucleolar RNA, C/D box 115-38	1.04887	0.564878	0.587608		-1.17861	-1.88203	0.103204
100033813_at	100033813	SNORD115-39	small nucleolar RNA, C/D box 115-39	1.05327	0.615651	0.555193		-1.07973	-1.25703	0.250295
100033814_at	100033814	SNORD115-40	small nucleolar RNA, C/D box 115-40	-1.04168	-0.597141	0.566889		-1.00714	-0.0664092	0.948967
100033815_at	100033815	SNORD115-41	small nucleolar RNA, C/D box 115-41	-1.00003	0.0608469	0.95297		1.09779	1.35141	0.219895
100033820_at	100033820	SNORD116-28	small nucleolar RNA, C/D box 116-28	1.03217	0.44146	0.670542		-1.38678	-4.26711	0.00399113
100033821_at	100033821	SNORD116-29	small nucleolar RNA, C/D box 116-29	-1.34572	-1.94668	0.0873557		1.1281	1.14723	0.290137
100033822_at	100033822	SNORD115-48	small nucleolar RNA, C/D box 115-48	1.06052	0.817767	0.437114		1.05383	0.586964	0.576233
100034248_at	100034248	LOC100034248	uncharacterized LOC100034248	-1.01047	-0.14644	0.887189		1.08437	0.558136	0.594684
100036563_at	100036563	SNORD115-24	small nucleolar RNA, C/D box 115-24	-1.17504	-0.758617	0.469791		1.34535	1.65422	0.143428
100036564_at	100036564	SNORD115-27	small nucleolar RNA, C/D box 115-27	-1.18706	-1.93004	0.0896313		-1.06602	-0.846563	0.426093
100036565_at	100036565	SNORD115-28	small nucleolar RNA, C/D box 115-28	1.09043	0.704804	0.500888		1.00583	0.192675	0.852854
100036566_at	100036566	SNORD115-45	small nucleolar RNA, C/D box 115-45	1.0136	0.232428	0.822028		-1.29419	-1.85126	0.10792
100037417_at	100037417	DDTL	D-dopachrome tautomerase-like	1.2661	1.65069	0.137321		1.11115	0.859799	0.419246
100038246_at	100038246	TLX1NB	TLX1 neighbor	1.07437	0.71922	0.492431		-1.15519	-0.939882	0.379531
10003_at	10003	NAALAD2	N-acetylated alpha-linked acidic dipeptidase 2	-1.12664	-1.89241	0.0949881		1.07084	0.84667	0.426037
100048912_at	100048912	CDKN2B-AS1	CDKN2B antisense RNA 1	-1.13197	-1.82395	0.105526	0.279516	1.0732	1.29192	0.238658	0.32613
100049587_at	100049587	SIGLEC14	sialic acid binding Ig-like lectin 14	1.0424	0.600221	0.564933		-1.38469	-2.50227	0.0419053
100049615_at	100049615	SKCG-1	sporadic kidney cancer gene 1	1.08584	0.739282	0.480815		1.09403	0.99279	0.354898
100049716_at	100049716	LOC100049716	uncharacterized LOC100049716	1.11017	1.55672	0.158064		1.2195	1.32879	0.22687
10004_at	10004	NAALADL1	N-acetylated alpha-linked acidic dipeptidase-like 1	-1.09469	-0.98321	0.354237		1.03738	0.317228	0.760611
10005_at	10005	ACOT8	acyl-CoA thioesterase 8	1.13692	1.98768	0.0819853	0.242183	1.25561	4.1758	0.00445797	0.0132931
10006_at	10006	ABI1	abl-interactor 1	1.0616	0.909683	0.389515	0.596834	1.33738	6.60668	0.000346107	0.00195808
100073347_at	100073347	MIMT1	MER1 repeat containing imprinted transcript 1 (non-protein coding)	1.00969	0.172076	0.867642		-1.07045	-0.986271	0.357864
10007_at	10007	GNPDA1	glucosamine-6-phosphate deaminase 1	1.08787	1.50624	0.170343	0.370588	1.52101	8.43216	7.76737e-05	0.000710062
10008_at	10008	KCNE3	potassium voltage-gated channel, Isk-related family, member 3	-1.11944	-1.59157	0.15006		1.23283	3.13936	0.0170795
100093630_at	100093630	SNHG8	small nucleolar RNA host gene 8 (non-protein coding)	-1.12437	-1.66418	0.134557	0.323115	-1.17403	-3.12284	0.0174711	0.0390554
100093698_at	100093698	LOC100093698	unknown transcript	-1.08534	-0.912537	0.388099		1.03083	0.365685	0.725737
10009_at	10009	ZBTB33	zinc finger and BTB domain containing 33	1.11347	1.62519	0.14269	0.335157	1.41541	7.20887	0.000204517	0.00136409
1000_at	1000	CDH2	cadherin 2, type 1, N-cadherin (neuronal)	-1.03854	-0.589609	0.571688	0.742063	-1.30567	-5.81296	0.000734253	0.00333916
100101266_at	100101266	HAVCR1P1	hepatitis A virus cellular receptor 1 pseudogene 1	1.13667	1.04981	0.324412		1.28122	1.65606	0.14305
100101467_at	100101467	ZSCAN30	zinc finger and SCAN domain containing 30	-1.09017	-1.50427	0.170838		1.18357	2.4649	0.0442254
100101490_at	100101490	PSIMCT-1	malignant T cell amplified sequence 1 pseudogene	-1.10608	-0.972024	0.359444	0.570652	-1.0763	-1.44658	0.192592	0.274025
100101938_at	100101938	ANKRD26P3	ankyrin repeat domain 26 pseudogene 3	1.11556	1.55754	0.157871		1.08566	1.48247	0.183118
10010_at	10010	TANK	TRAF family member-associated NFKB activator	-1.03428	-0.582236	0.576408	0.744755	1.17249	2.84685	0.0256452	0.0527968
100113378_at	100113378	SNORD119	small nucleolar RNA, C/D box 119	1.08688	0.639869	0.540106	0.719696	-1.3423	-1.86244	0.106182	0.167621
100113379_at	100113379	SNORD121A	small nucleolar RNA, C/D box 121A	-1.005	-0.0650331	0.94974		-1.18543	-1.91107	0.0989387
100113381_at	100113381	SNORD19B	small nucleolar RNA, C/D box 19B	-1.38138	-3.70325	0.00599016	0.0520111	-2.40638	-8.69888	6.38898e-05	0.00063019
100113382_at	100113382	SNORD105B	small nucleolar RNA, C/D box 105B	1.16296	2.04341	0.0751932	0.23164	1.19637	3.67119	0.00840417	0.0218619
100113384_at	100113384	SNORD123	small nucleolar RNA, C/D box 123	-1.37084	-2.79407	0.0233585		-1.13444	-1.52762	0.171801
100113385_at	100113385	SNORD121B	small nucleolar RNA, C/D box 121B	-1.01367	-0.165041	0.872997		1.04	0.559808	0.593605
100113386_at	100113386	UCKL1-AS1	UCKL1 antisense RNA 1	-1.48211	-3.0573	0.0156038	0.0917795	-1.03692	-0.339458	0.744532	0.802586
100113389_at	100113389	SNORD127	small nucleolar RNA, C/D box 127	-1.18071	-1.5181	0.167383		-1.08929	-0.705173	0.504189
100113390_at	100113390	SNORD124	small nucleolar RNA, C/D box 124	-1.16006	-1.821	0.106004		-1.26591	-3.3316	0.0131558
100113391_at	100113391	SNORD126	small nucleolar RNA, C/D box 126	-1.16292	-1.7913	0.110934	0.288778	-1.11543	-1.33432	0.225149	0.310881
100113392_at	100113392	SNORD11B	small nucleolar RNA, C/D box 11B	-1.35653	-2.08109	0.0709156	0.22525	-1.9126	-4.26678	0.00399271	0.0121666
100113393_at	100113393	SNORD12B	small nucleolar RNA, C/D box 12B	1.34414	3.45892	0.0085511	0.063934	-1.19776	-3.34732	0.012881	0.030524
100113402_at	100113402	SNORD111B	small nucleolar RNA, C/D box 111B	-1.26356	-1.56177	0.15688		1.03672	0.429132	0.681126
100113403_at	100113403	LINC00577	long intergenic non-protein coding RNA 577	1.04652	0.566917	0.586286		-1.06593	-0.591484	0.57337
100113404_at	100113404	LINC00583	long intergenic non-protein coding RNA 583	-1.01674	-0.289844	0.77929		-1.01428	-0.265101	0.798806
100113407_at	100113407	TMEM170B	transmembrane protein 170B	-1.01371	-0.0997485	0.922993		-1.16052	-1.3005	0.235867
10011_at	10011	SRA1	steroid receptor RNA activator 1	1.11344	1.48967	0.174555	0.37576	-1.01995	-0.389262	0.709013	0.773068
100124412_at	100124412	FAM138E	family with sequence similarity 138, member E	1.05235	0.499094	0.631116		1.03347	0.300129	0.773067
100124516_at	100124516	SNORD58C	small nucleolar RNA, C/D box 58C	-1.02751	-0.2327	0.821824	0.905959	-1.61975	-6.0044	0.000608428	0.00290294
100124533_at	100124533	SCARNA27	small Cajal body-specific RNA 27	-1.32745	-3.54253	0.00756369	0.0591634	-1.28099	-2.91611	0.02327	0.0489444
100124534_at	100124534	SNORA84	small nucleolar RNA, H/ACA box 84	1.6177	5.87217	0.000370039	0.00967624	1.71638	6.9439	0.000256655	0.00159734
100124535_at	100124535	SNORA36C	small nucleolar RNA, H/ACA box 36C	1.02922	0.387914	0.708175		1.05144	0.282124	0.786261
100124536_at	100124536	SNORA38B	small nucleolar RNA, H/ACA box 38B	1.34546	3.99361	0.00396661	0.0412974	-1.20856	-3.14173	0.0170241	0.0382333
100124537_at	100124537	SNORA70B	small nucleolar RNA, H/ACA box 70B	-1.69931	-6.19134	0.000259432		1.08876	0.65547	0.533755
100124538_at	100124538	SNORA70C	small nucleolar RNA, H/ACA box 70C	-1.29507	-2.86881	0.0208173		-1.14287	-0.688807	0.513806
100124539_at	100124539	SNORA11B	small nucleolar RNA, H/ACA box 11B	-1.3676	-2.63247	0.0300039	0.134737	-1.25482	-1.74684	0.12553	0.191973
100124540_at	100124540	SNORA11C	small nucleolar RNA, H/ACA box 11C	-1.14101	-0.845721	0.422227		1.04552	0.558132	0.594687
100124700_at	100124700	HOTAIR	HOX transcript antisense RNA	-1.01353	-0.169998	0.869222		1.31559	2.24436	0.0608868
100125288_at	100125288	ZGLP1	zinc finger, GATA-like protein 1	-1.14132	-1.0807	0.31126		1.1408	1.81321	0.114041
100125556_at	100125556	FAM86JP	family with sequence similarity 86, member A pseudogene	1.20295	1.04387	0.326991	0.538914	1.58716	4.58581	0.00273929	0.00908652
100126270_at	100126270	FMR1-AS1	FMR1 antisense RNA 1	-1.01457	-0.255537	0.804741		-1.16903	-1.56784	0.162264
100126296_at	100126296	MIR298	microRNA 298	-1.03163	-0.414581	0.689318		-1.03513	-0.709224	0.501827
100126297_at	100126297	MIR300	microRNA 300	1.03736	0.309261	0.765007		-1.1342	-1.32083	0.229371
100126299_at	100126299	VTRNA2-1	vault RNA 2-1	-1.04326	-0.47017	0.650756	0.798061	1.40702	2.59684	0.0365813	0.0703422
100126302_at	100126302	MIR450B	microRNA 450b	-1.03737	-0.539225	0.604377		1.02842	0.341456	0.743093
100126303_at	100126303	MIR890	microRNA 890	-1.08736	-0.817677	0.437163		-1.1172	-0.668283	0.526031
100126304_at	100126304	MIR891B	microRNA 891b	-1.07489	-0.962749	0.363805		-1.19724	-3.06833	0.0188326
100126306_at	100126306	MIR888	microRNA 888	1.06987	0.62616	0.548616		-1.01963	-0.275815	0.790903
100126307_at	100126307	MIR892B	microRNA 892b	1.00428	0.0101409	0.992157		-1.05937	-0.652235	0.535717
100126308_at	100126308	MIR541	microRNA 541	-1.04691	-0.7097	0.498005		-1.01227	-0.239974	0.817441
100126309_at	100126309	MIR875	microRNA 875	1.09437	1.2466	0.247729		1.01864	0.279887	0.787906
100126310_at	100126310	MIR876	microRNA 876	1.02964	0.370012	0.720956		1.00896	0.131295	0.899351
100126313_at	100126313	MIR744	microRNA 744	-1.14108	-0.839821	0.425339		1.15773	1.03357	0.336773
100126314_at	100126314	MIR877	microRNA 877	1.01796	0.193287	0.851541	0.923736	-1.27245	-2.97165	0.0215341	0.0460329
100126315_at	100126315	MIR665	microRNA 665	-1.00311	0.00378194	0.997075		-1.12145	-1.37878	0.211711
100126316_at	100126316	MIR873	microRNA 873	-1.08065	-1.37119	0.207461		1.00744	-0.0479398	0.963145
100126317_at	100126317	MIR374B	microRNA 374b	-1.09341	-0.821061	0.435341		1.10236	0.945027	0.37708
100126318_at	100126318	MIR301B	microRNA 301b	1.0278	-0.0669787	0.948239		-1.08273	-0.81917	0.440516
100126319_at	100126319	MIR216B	microRNA 216b	1.07883	1.03357	0.331499		-1.00861	-0.0419862	0.967719
100126320_at	100126320	MIR920	microRNA 920	-1.12489	-1.29482	0.23142		-1.19217	-1.72047	0.130395
100126323_at	100126323	MIR924	microRNA 924	-1.05433	-0.278761	0.787482	0.885901	-1.81455	-3.26907	0.0143136	0.0332874
100126324_at	100126324	MIR934	microRNA 934	-1.13649	-1.85785	0.100176		-1.00945	-0.0869944	0.933188
100126326_at	100126326	MIR936	microRNA 936	-1.50072	-5.31113	0.000713269	0.0147383	-1.49499	-3.5815	0.00944454	0.0238866
100126327_at	100126327	MIR938	microRNA 938	-1.48702	-3.89083	0.00458341		-1.21853	-2.1457	0.0702944
100126329_at	100126329	MIR941-1	microRNA 941-1	-1.25951	-2.63219	0.0300171	0.134737	-1.26653	-1.63228	0.148007	0.220085
100126331_at	100126331	MIR942	microRNA 942	-1.42691	-5.08387	0.000941914		-1.41439	-3.12455	0.0174302
100126332_at	100126332	MIR943	microRNA 943	1.02013	0.295391	0.775199	0.878972	-1.05725	-0.753432	0.476522	0.569001
100126333_at	100126333	MIR708	microRNA 708	-1.09576	-1.21648	0.258395		-1.42419	-5.11766	0.00151016
100126334_at	100126334	MIR885	microRNA 885	1.33533	2.74776	0.0250915		1.05282	0.501842	0.631654
100126335_at	100126335	MIR543	microRNA 543	-1.03124	-0.260803	0.800818		1.04266	0.038034	0.970756
100126336_at	100126336	MIR208B	microRNA 208b	-1.00089	0.0214998	0.983372		-1.08575	-0.854781	0.421833
100126337_at	100126337	MIR509-3	microRNA 509-3	-1.00711	-0.358811	0.729		-1.27214	-1.10953	0.304981
100126340_at	100126340	MIR944	microRNA 944	-2.32562	-4.64749	0.00164003	0.0241845	1.24663	0.976689	0.36226	0.457375
100126341_at	100126341	MIR891A	microRNA 891a	1.02892	-0.126925	0.902125	0.952157	-2.26004	-5.90773	0.000668648	0.00311213
100126342_at	100126342	MIR892A	microRNA 892a	1.05831	0.603171	0.563063		1.28704	1.52711	0.171925
100126343_at	100126343	MIR874	microRNA 874	1.12014	1.00312	0.345111		-1.06699	-0.366341	0.725269
100126345_at	100126345	MIR889	microRNA 889	1.02091	0.347619	0.737075		-1.04191	-0.719861	0.495659
100126346_at	100126346	MIR190B	microRNA 190b	1.13849	1.1111	0.298729		1.01028	0.215382	0.835802
100126347_at	100126347	MIR887	microRNA 887	1.08904	1.54892	0.159907		-1.12594	-1.24945	0.252886
100126348_at	100126348	MIR760	microRNA 760	-1.03749	-0.518211	0.618303	0.775189	-1.09939	-0.932194	0.383217	0.478384
100126349_at	100126349	MIR921	microRNA 921	-1.22028	-1.07058	0.31552		1.03788	0.231102	0.824051
100126350_at	100126350	MIR933	microRNA 933	1.18821	1.94076	0.0881587	0.252607	1.02149	0.151206	0.884212	0.914788
100126355_at	100126355	MIR365A	microRNA 365a	1.01334	0.145653	0.88779		-1.0165	-0.0999986	0.923237
100126356_at	100126356	MIR365B	microRNA 365b	1.43105	1.57408	0.154029	0.349944	-1.41207	-0.80227	0.449585	0.543182
100126447_at	100126447	LOC100126447	uncharacterized LOC100126447	1.03145	0.15068	0.88395		1.01728	0.319059	0.759281
100126693_at	100126693	LINC00322	long intergenic non-protein coding RNA 322	1.02822	0.482932	0.642053		1.13783	1.18694	0.27515
100126780_at	100126780	SNAR-G1	small ILF3/NF90-associated RNA G1	-1.15096	-1.20587	0.262243	0.475598	1.31738	1.76765	0.121813	0.187307
100126781_at	100126781	SNAR-F	small ILF3/NF90-associated RNA F	-1.25217	-1.83013	0.104531	0.277948	-1.17841	-2.66303	0.0332777	0.065397
100126784_at	100126784	LOC100126784	uncharacterized LOC100126784	1.16821	2.00997	0.0792003		-1.29281	-3.05069	0.0192973
100126791_at	100126791	EGOT	eosinophil granule ontogeny transcript (non-protein coding)	-1.0139	-0.13598	0.895189		1.22346	2.96797	0.0216448
100126793_at	100126793	GHRLOS	ghrelin opposite strand/antisense RNA	-1.1486	-1.93186	0.0893799	0.255098	1.03974	0.574132	0.584405	0.665994
100127206_at	100127206	KIAA1024L	KIAA1024-like	1.14207	2.03047	0.0767198		1.03974	0.709115	0.501891
100127888_at	100127888	LOC100127888	uncharacterized LOC100127888	-1.11391	-1.10527	0.3011		-1.21123	-1.65215	0.143854
100127889_at	100127889	C10orf131	chromosome 10 open reading frame 131	-1.18568	-1.82227	0.105799		1.02641	0.314749	0.762412
100127909_at	100127909	LOC100127909	uncharacterized LOC100127909	1.10684	1.18069	0.271561		1.04525	0.575834	0.583317
100127910_at	100127910	LOC100127910	uncharacterized LOC100127910	1.05365	0.78674	0.454056		-1.016	-0.163682	0.874752
100127946_at	100127946	LOC100127946	uncharacterized LOC100127946	1.15955	1.50856	0.169759		-1.0525	-0.785061	0.458954
100127947_at	100127947	LOC100127947	uncharacterized LOC100127947	-1.18707	-1.4608	0.182117	0.385338	1.08975	0.463136	0.657758	0.729983
100127950_at	100127950	HECW1-IT1	HECW1 intronic transcript 1 (non-protein coding)	-1.07934	-0.868459	0.410382		1.01722	0.345716	0.740029
100127974_at	100127974	LOC100127974	uncharacterized LOC100127974	1.0686	0.588627	0.572315	0.742427	1.07215	0.736401	0.486167	0.577655
100127983_at	100127983	LOC100127983	uncharacterized LOC100127983	-1.1222	-1.28504	0.234652		-1.072	-1.19502	0.272183
100128002_at	100128002	LOC100128002	uncharacterized LOC100128002	1.13325	0.564078	0.588127		-1.07709	-0.101172	0.922339
100128023_at	100128023	LOC100128023	developmental pluripotency associated 2 pseudogene	1.06122	0.657653	0.529184	0.712746	1.11636	0.322538	0.756758	0.813102
100128025_at	100128025	WWTR1-AS1	WWTR1 antisense RNA 1	-1.07498	-0.732662	0.484628		-1.47223	-2.52164	0.0407524
100128028_at	100128028	LOC100128028	uncharacterized LOC100128028	1.1908	1.61995	0.143815		1.05266	0.491898	0.638308
100128054_at	100128054	LOC100128054	uncharacterized LOC100128054	-1.03087	-0.476569	0.646385		-1.00024	-0.0972644	0.925328
100128055_at	100128055	SMARCA5-AS1	SMARCA5 antisense RNA 1	1.10578	1.63677	0.140228		1.05976	0.670578	0.524655
100128059_at	100128059	LOC100128059	uncharacterized LOC100128059	-1.13124	-1.74545	0.118967		-1.04951	-0.684517	0.516346
100128071_at	100128071	LOC100128071	uncharacterized LOC100128071	1.00914	0.0679481	0.947491	0.975334	1.09586	1.89228	0.101678	0.161575
100128075_at	100128075	LOC100128075	uncharacterized LOC100128075	-1.06431	-0.761008	0.468439	0.664094	-1.06372	-0.743861	0.481926	0.573829
100128076_at	100128076	LOC100128076	protein tyrosine phosphatase pseudogene	-1.04586	-0.457462	0.659479		-1.03875	-0.445203	0.670033
100128077_at	100128077	LOC100128077	uncharacterized LOC100128077	-1.24753	-2.35669	0.0461262	0.173995	1.85929	7.98935	0.000108712	0.000878877
100128081_at	100128081	JAZF1-AS1	JAZF1 antisense RNA 1	1.14693	1.44302	0.186916		-1.05763	-0.300103	0.773086
100128098_at	100128098	LOC100128098	uncharacterized LOC100128098	1.0105	0.0372042	0.971232		1.12871	1.90064	0.10045
100128105_at	100128105	LOC100128105	uncharacterized LOC100128105	1.34767	2.6355	0.0298626		1.03211	0.342858	0.742084
100128108_at	100128108	LOC100128108	uncharacterized LOC100128108	-1.0726	-1.09537	0.305162		-1.25237	-1.18002	0.277714
100128124_at	100128124	HGC6.3	uncharacterized LOC100128124	-1.26746	-2.24304	0.055089		1.06465	0.748593	0.479249
100128126_at	100128126	STAU2-AS1	STAU2 antisense RNA 1	-1.00662	-0.134958	0.895971		1.31592	3.25937	0.0145027
100128130_at	100128130	LOC100128130	uncharacterized LOC100128130	1.04534	0.10954	0.915466	0.960707	-1.61313	-2.98261	0.0212079	0.0454436
100128131_at	100128131	LOC100128131	uncharacterized LOC100128131	1.04223	0.721	0.491393		-1.08095	-1.01809	0.343567
100128139_at	100128139	LOC100128139	uncharacterized LOC100128139	1.00537	0.177607	0.863437		1.05846	0.549654	0.600176
100128164_at	100128164	LOC100128164	four and a half LIM domains 1 pseudogene	-1.06774	-0.98834	0.351868		-1.04883	-0.760869	0.47235
100128176_at	100128176	LOC100128176	uncharacterized LOC100128176	1.4519	3.61064	0.00684889		1.12899	1.18048	0.277545
100128191_at	100128191	TMPO-AS1	TMPO antisense RNA 1	-1.11967	-1.62084	0.143625	0.336515	-1.76241	-6.37464	0.000428101	0.00225904
100128239_at	100128239	LOC100128239	uncharacterized LOC100128239	1.02075	0.344556	0.739291	0.856133	-1.13197	-1.41912	0.200142	0.282717
100128242_at	100128242	LOC100128242	uncharacterized LOC100128242	1.02966	0.287409	0.781087		-1.039	-0.591873	0.573124
100128252_at	100128252	LOC100128252	uncharacterized LOC100128252	1.13064	1.39764	0.199677		1.01676	0.279707	0.788038
100128262_at	100128262	LOC100128262	uncharacterized LOC100128262	-1.11844	-0.951512	0.369141		1.07071	0.727979	0.490985
100128264_at	100128264	LOC100128264	uncharacterized LOC100128264	-1.14456	-1.34263	0.216158		-1.02768	-0.310967	0.765164
100128276_at	100128276	LOC100128276	uncharacterized LOC100128276	1.03298	0.52091	0.616505		1.00409	0.0249416	0.980819
100128285_at	100128285	DNM1P35	DNM1 pseudogene 35	-1.00283	0.00556029	0.995699	0.997706	-1.00321	0.0515129	0.960401	0.971052
100128288_at	100128288	LOC100128288	uncharacterized LOC100128288	-1.0155	-0.245851	0.811974		-1.04773	-0.621521	0.55456
100128292_at	100128292	LOC100128292	uncharacterized LOC100128292	-1.0706	-0.640902	0.539467		-1.20131	-1.38192	0.210788
100128310_at	100128310	LOC100128310	uncharacterized LOC100128310	-1.10341	-0.903546	0.392572		-1.1762	-3.09076	0.018259
100128327_at	100128327	BET3L	BET3 like (S. cerevisiae)	1.1291	1.92403	0.090467		-1.07347	-1.14893	0.289479
100128338_at	100128338	LOC100128338	uncharacterized LOC100128338	1.16756	2.13814	0.0648862	0.213331	1.09007	1.0363	0.335585	0.43026
100128340_at	100128340	LOC100128340	uncharacterized LOC100128340	-1.42072	-2.10131	0.0687186		-1.24114	-1.86104	0.106398
100128343_at	100128343	LOC100128343	uncharacterized LOC100128343	1.02351	0.0481643	0.962763	0.983017	-1.1603	-2.77614	0.0283368	0.0573236
100128356_at	100128356	LOC100128356	protein transactivated by hepatitis B virus E antigen	-1.22809	-3.25762	0.0115323		-1.35969	-1.50398	0.177644
100128361_at	100128361	LOC100128361	uncharacterized LOC100128361	1.13327	1.78732	0.11161	0.289496	1.00773	0.151368	0.884088	0.914779
100128364_at	100128364	LOC100128364	uncharacterized LOC100128364	-1.34503	-2.32883	0.0481788		1.22071	1.02103	0.342266
100128371_at	100128371	LOC100128371	uncharacterized LOC100128371	1.12867	1.46321	0.181475		1.12713	1.36402	0.216092
100128374_at	100128374	LOC100128374	uncharacterized LOC100128374	1.07219	0.761638	0.468083		-1.00905	-0.020194	0.98447
100128378_at	100128378	C3orf74	chromosome 3 open reading frame 74	-1.04934	-0.605639	0.561501		-1.00588	-0.102879	0.921034
100128398_at	100128398	LOC100128398	uncharacterized LOC100128398	1.13235	1.23302	0.25249		1.19182	0.825836	0.436975
100128406_at	100128406	AZFP	AML-associated zinc finger protein	1.20446	1.50934	0.169565		1.38175	1.65171	0.143944
100128420_at	100128420	LOC100128420	uncharacterized LOC100128420	1.03647	0.398199	0.700876		-1.38335	-2.58159	0.0373894
100128496_at	100128496	C20orf78	chromosome 20 open reading frame 78	1.0009	-0.0153713	0.988112		-1.16966	-1.89161	0.101778
100128505_at	100128505	LOC100128505	uncharacterized LOC100128505	-1.09838	-1.13216	0.290286		-1.12574	-1.64416	0.14551
100128508_at	100128508	LOC100128508	PP12100	-1.01111	-0.164197	0.873639		-1.36486	-3.3492	0.0128485
100128511_at	100128511	LOC100128511	uncharacterized LOC100128511	-1.1313	-1.58149	0.152336		-1.02959	-0.529219	0.613523
100128531_at	100128531	LOC100128531	uncharacterized LOC100128531	-1.10025	-1.26634	0.240939		-1.16296	-2.30203	0.0559908
100128554_at	100128554	LOC100128554	uncharacterized LOC100128554	1.20573	1.70886	0.125766		-1.06137	-0.795573	0.453215
100128563_at	100128563	LOC100128563	uncharacterized LOC100128563	-1.01977	-0.0137335	0.989378		1.00295	0.0795078	0.938923
100128569_at	100128569	C19orf71	chromosome 19 open reading frame 71	1.00597	0.0686402	0.946957	0.975217	-1.0307	-0.532441	0.611408	0.689488
100128573_at	100128573	LOC100128573	uncharacterized LOC100128573	-1.03443	-0.565637	0.587115		1.0077	0.131369	0.899295
100128574_at	100128574	ARMCX3-AS1	ARMCX3 antisense RNA 1	-1.00671	-0.104794	0.919113		-1.0623	-0.800329	0.450635
100128590_at	100128590	SLC8A1-AS1	SLC8A1 antisense RNA 1	-1.15636	-1.92189	0.0907666		1.12605	1.23167	0.259058
100128593_at	100128593	LOC100128593	uncharacterized LOC100128593	-1.01996	-0.188841	0.854909	0.925786	-1.09456	-1.01083	0.346788	0.44156
100128640_at	100128640	ACVR2B-AS1	ACVR2B antisense RNA 1	1.04876	0.63413	0.543659		1.15613	1.30097	0.235715
100128644_at	100128644	LOC100128644	LMNE6487	1.0458	0.55904	0.591401	0.756233	-1.02287	-0.271401	0.794156	0.844409
100128653_at	100128653	LOC100128653	uncharacterized LOC100128653	-1.15785	-1.76847	0.114868		-1.25749	-3.0086	0.0204559
100128675_at	100128675	LOC100128675	uncharacterized LOC100128675	1.00513	0.0719264	0.944422		-1.07833	-0.910499	0.393763
100128682_at	100128682	LOC100128682	uncharacterized LOC100128682	-1.06072	-0.637188	0.541763		-1.04914	-0.527709	0.614515
100128714_at	100128714	LOC100128714	uncharacterized LOC100128714	1.1905	1.2458	0.248006		1.04472	0.378525	0.716608
100128731_at	100128731	OST4	oligosaccharyltransferase 4 homolog (S. cerevisiae)	1.05647	0.672731	0.520031	0.706182	-1.03259	-0.625853	0.551879	0.636997
100128750_at	100128750	LOC100128750	uncharacterized LOC100128750	1.03311	0.345719	0.738449		1.00513	-0.110709	0.915051
100128751_at	100128751	LOC100128751	INM04	-1.22261	-3.26545	0.0113979		-1.13207	-1.56541	0.162827
100128770_at	100128770	LOC100128770	uncharacterized LOC100128770	1.01762	0.261282	0.800461		-1.04403	-0.599252	0.56847
100128782_at	100128782	LINC00476	long intergenic non-protein coding RNA 476	1.1006	1.21116	0.260318	0.473748	1.98368	12.2452	7.1199e-06	0.00017341
100128787_at	100128787	LOC100128787	uncharacterized LOC100128787	1.14422	1.46332	0.181445		1.08632	0.992709	0.354934
100128788_at	100128788	SRRM2-AS1	SRRM2 antisense RNA 1	1.05062	0.403395	0.697201	0.830596	-1.13395	-1.40664	0.203657	0.286304
100128811_at	100128811	GPR158-AS1	GPR158 antisense RNA 1	-1.00906	-0.166455	0.87192		-1.12847	-1.83148	0.111061
100128816_at	100128816	LOC100128816	ACAH3104	-1.06043	-0.659268	0.528199	0.711988	1.16355	1.61856	0.150942	0.22376
100128818_at	100128818	LOC100128818	LPEQ6126	-1.01159	-0.212087	0.837331	0.914292	1.01686	0.177203	0.864523	0.900078
100128822_at	100128822	LOC100128822	uncharacterized LOC100128822	1.09558	1.00052	0.34629		1.51814	4.41871	0.00333065
100128840_at	100128840	LOC100128840	uncharacterized LOC100128840	-1.03296	-0.526388	0.612864		1.12472	0.933213	0.382727
100128881_at	100128881	LOC100128881	uncharacterized LOC100128881	-1.1727	-1.66751	0.133884	0.322368	-1.19413	-1.29948	0.236196	0.323257
100128890_at	100128890	FAM66B	family with sequence similarity 66, member B	1.07911	0.915167	0.386798		1.06349	0.47868	0.647209
100128893_at	100128893	LOC100128893	uncharacterized LOC100128893	-1.23162	-2.83398	0.021964		1.27243	1.36815	0.214857
100128905_at	100128905	LOC100128905	uncharacterized LOC100128905	1.13372	1.12342	0.293765		-1.10446	-1.21844	0.26373
100128908_at	100128908	LOC100128908	uncharacterized LOC100128908	-1.13195	-1.8127	0.10736		1.11174	1.76234	0.122752
100128909_at	100128909	LOC100128909	uncharacterized LOC100128909	1.01191	-0.0109453	0.991534		1.08717	1.11137	0.304242
100128927_at	100128927	ZBTB42	zinc finger and BTB domain containing 42	1.10814	0.527574	0.612077		-1.24823	-1.61338	0.152062
100128946_at	100128946	LOC100128946	uncharacterized LOC100128946	1.11809	1.30472	0.228188	0.439487	-1.14127	-2.4557	0.0448167	0.0830274
100128977_at	100128977	MAPT-AS1	MAPT antisense RNA 1	1.18046	1.79986	0.109491		1.0056	0.211446	0.838752
100128979_at	100128979	LOC100128979	uncharacterized LOC100128979	-1.06328	-0.763946	0.466782		-1.02403	-0.291289	0.779535
100128988_at	100128988	LOC100128988	uncharacterized LOC100128988	-1.15941	-1.92578	0.0902237		1.03674	0.63649	0.545327
100128993_at	100128993	LOC100128993	uncharacterized LOC100128993	-1.03924	-0.354227	0.732303		-1.07965	-0.765679	0.469665
100128998_at	100128998	C20orf181	chromosome 20 open reading frame 181	1.09353	1.16697	0.276751	0.489603	1.03272	0.458021	0.661248	0.732771
100129027_at	100129027	LOC100129027	uncharacterized LOC100129027	1.20443	2.62114	0.030537	0.136255	-1.09263	-1.27274	0.244993	0.333033
100129033_at	100129033	LOC100129033	QIQN5815	1.27427	2.80699	0.0228972	0.11541	1.79165	5.81773	0.000730785	0.00332787
100129034_at	100129034	LOC100129034	uncharacterized LOC100129034	1.15122	1.78012	0.112843	0.291349	-1.96265	-9.04862	4.98298e-05	0.000548748
100129046_at	100129046	LOC100129046	uncharacterized LOC100129046	1.43515	3.43898	0.00880627		-1.39611	-6.17649	0.000515719
100129055_at	100129055	LOC100129055	cyclin Y-like pseudogene	1.02085	0.315356	0.760542		1.1094	1.49394	0.180178
100129060_at	100129060	LOC100129060	uncharacterized LOC100129060	1.01982	0.343057	0.740376		-1.1237	-1.51021	0.176086
100129066_at	100129066	UNQ6494	uncharacterized LOC100129066	-1.07748	-0.989687	0.351248		1.23258	4.38813	0.00345348
100129075_at	100129075	KTN1-AS1	KTN1 antisense RNA 1	1.03163	0.453989	0.661873	0.80638	-1.14228	-2.54355	0.0394883	0.0748863
100129083_at	100129083	LOC100129083	uncharacterized LOC100129083	-1.02166	0.00420053	0.996751		-1.17272	-0.922083	0.388105
100129094_at	100129094	BTNL10	butyrophilin-like 10	-1.13031	-1.34793	0.214522		1.2835	3.40317	0.0119535
100129098_at	100129098	LOC100129098	uncharacterized LOC100129098	-1.00506	-0.0750445	0.942018		1.01258	0.0513985	0.960489
100129128_at	100129128	KHDC1L	KH homology domain containing 1-like	-1.2148	-1.85554	0.100532	0.27233	-1.12422	-0.586299	0.576655	0.659492
100129138_at	100129138	LOC100129138	THAP domain containing, apoptosis associated protein 3 pseudogene	-1.14149	-1.42616	0.191573		1.16591	1.39051	0.208287
100129148_at	100129148	LOC100129148	uncharacterized LOC100129148	-1.12311	-0.798222	0.447736	0.647756	1.06675	0.814889	0.442801	0.536972
100129175_at	100129175	LOC100129175	uncharacterized LOC100129175	-1.09125	-1.24512	0.248243		-1.0919	-0.841123	0.42893
100129195_at	100129195	LOC100129195	uncharacterized LOC100129195	1.02652	0.412041	0.691104		-1.04846	-0.817053	0.441645
100129196_at	100129196	MATN1-AS1	MATN1 antisense RNA 1	1.27813	2.57448	0.0328361	0.142968	1.12254	0.950945	0.374276	0.469471
100129203_at	100129203	LOC100129203	uncharacterized LOC100129203	1.59679	2.50756	0.0364455		-1.07409	-1.05216	0.328758
100129213_at	100129213	LOC100129213	uncharacterized LOC100129213	-1.03554	-0.422445	0.683801		-1.02681	-0.303551	0.770569
100129215_at	100129215	LOC100129215	uncharacterized LOC100129215	1.081	0.925642	0.381646	0.590072	-1.0754	-1.10382	0.307284	0.400558
100129223_at	100129223	LOC100129223	uncharacterized LOC100129223	1.09838	1.43289	0.189703		1.07177	1.45549	0.1902
100129233_at	100129233	LOC100129233	uncharacterized LOC100129233	-1.63445	-3.64855	0.00648243	0.0545654	1.19746	1.2165	0.264422	0.355045
100129250_at	100129250	LOC100129250	uncharacterized LOC100129250	-1.1966	-1.70595	0.126322		-1.20197	-2.01528	0.085011
100129269_at	100129269	LOC100129269	uncharacterized LOC100129269	1.14103	2.1988	0.0590282	0.2019	1.18069	3.24188	0.0148507	0.0342942
100129271_at	100129271	C1orf68	chromosome 1 open reading frame 68	1.29152	2.61007	0.0310673		-1.4283	-2.13058	0.0718602
100129291_at	100129291	LOC100129291	uncharacterized LOC100129291	1.24107	1.53773	0.162587		-1.35586	-1.75642	0.123805
100129316_at	100129316	LOC100129316	uncharacterized LOC100129316	1.04252	0.5639	0.588242		-1.16115	-1.77489	0.120545
100129345_at	100129345	LOC100129345	uncharacterized LOC100129345	-1.0628	-0.559616	0.591026		-1.07807	-0.264845	0.798996
100129354_at	100129354	NRADDP	neurotrophin receptor associated death domain, pseudogene	1.07619	1.01441	0.340014		1.09116	1.27485	0.244291
100129387_at	100129387	GABPB1-AS1	GABPB1 antisense RNA 1	-1.02545	-0.377259	0.71577	0.84238	1.02105	0.365226	0.726064	0.786954
100129424_at	100129424	RPL19P12	ribosomal protein L19 pseudogene 12	-1.02609	-0.409328	0.693015		-1.03497	-0.433521	0.678088
100129427_at	100129427	LOC100129427	uncharacterized LOC100129427	-1.04176	-0.446264	0.667212	0.8099	-1.27995	-4.33371	0.00368466	0.0113665
100129434_at	100129434	LOC100129434	uncharacterized LOC100129434	-1.03308	-0.443648	0.669025		-1.00833	0.185103	0.85856
100129460_at	100129460	DPY19L1P1	dpy-19-like 1 pseudogene 1 (C. elegans)	1.21756	1.44634	0.186013	0.389511	-1.01106	-0.0655623	0.949617	0.963252
100129461_at	100129461	LOC100129461	uncharacterized LOC100129461	-1.20384	-1.05607	0.321712		1.10084	0.659279	0.531452
100129464_at	100129464	CXorf28	chromosome X open reading frame 28	-1.02197	-0.383501	0.711316		-1.24265	-1.1047	0.306928
100129473_at	100129473	LOC100129473	uncharacterized LOC100129473	-1.04179	-0.32398	0.754242		1.02829	0.365086	0.726164
100129476_at	100129476	LOC100129476	uncharacterized LOC100129476	1.06576	0.824613	0.433435		-1.22213	-2.16101	0.0687435
100129480_at	100129480	LOC100129480	uncharacterized LOC100129480	-1.12532	-1.37014	0.207774		1.36865	4.90792	0.00190085
100129482_at	100129482	ZNF37BP	zinc finger protein 37B, pseudogene	-1.15203	-2.48151	0.0379573	0.155861	1.01788	0.30659	0.768352	0.822938
100129484_at	100129484	LOC100129484	uncharacterized LOC100129484	1.34064	2.79375	0.0233701	0.11692	1.40087	3.59693	0.00925604	0.0235512
100129503_at	100129503	PP13	uncharacterized LOC100129503	-1.10711	-1.00911	0.342402	0.55394	1.05316	0.867383	0.415359	0.510144
100129516_at	100129516	LOC100129516	uncharacterized LOC100129516	-1.18359	-1.07129	0.315223		1.49601	3.41068	0.0118343
100129518_at	100129518	LOC100129518	uncharacterized LOC100129518	-1.58104	-3.6978	0.00603734		1.29272	1.90383	0.0999847
100129520_at	100129520	LOC100129520	testis expressed sequence 13-like	1.12632	0.917705	0.385545		1.05103	0.610582	0.561367
100129534_at	100129534	LOC100129534	small nuclear ribonucleoprotein polypeptide N pseudogene	1.0505	0.729983	0.486177		1.18131	3.31646	0.0134265
100129540_at	100129540	LOC100129540	uncharacterized LOC100129540	-1.07467	-1.07592	0.313268	0.524043	-1.27388	-2.095	0.0756855	0.12716
100129543_at	100129543	ZNF730	zinc finger protein 730	-1.0412	-0.580748	0.577364		1.03393	0.395241	0.704799
100129550_at	100129550	LOC100129550	uncharacterized LOC100129550	1.46065	3.03518	0.016138	0.0935352	2.71497	14.4949	2.35453e-06	0.000101177
100129583_at	100129583	FAM47E	family with sequence similarity 47, member E	-1.07795	-0.690106	0.509605		-1.04775	-0.635885	0.545698
100129596_at	100129596	LOC100129596	uncharacterized LOC100129596	1.36104	4.08536	0.003491	0.038265	-1.04551	-0.55081	0.599426	0.679383
100129597_at	100129597	LINC00462	long intergenic non-protein coding RNA 462	1.0168	0.22311	0.829029		-1.00147	0.0397644	0.969426
100129617_at	100129617	LOC100129617	uncharacterized LOC100129617	-1.52628	-3.81571	0.00509898	0.0476913	-1.39587	-3.83475	0.00681416	0.0184514
100129620_at	100129620	LOC100129620	uncharacterized LOC100129620	-1.01962	-0.294379	0.775945		-1.03283	-0.422428	0.68578
100129636_at	100129636	LOC100129636	uncharacterized LOC100129636	-1.00059	0.0209324	0.983811		1.02053	0.152306	0.883376
100129654_at	100129654	TCF24	transcription factor 24	1.06721	0.897913	0.395393		-1.05026	-0.69346	0.51106
100129662_at	100129662	FGF13-AS1	FGF13 antisense RNA 1	1.03769	0.40528	0.69587		-1.23463	-2.18125	0.0667466
100129669_at	100129669	IZUMO3	IZUMO family member 3	1.10114	0.873986	0.407539		-1.24945	-1.92356	0.0971568
100129697_at	100129697	LOC100129697	uncharacterized LOC100129697	-1.07949	-1.13711	0.28833		1.00641	0.131506	0.89919
100129703_at	100129703	NAG20	NAG20	-1.00929	-0.21718	0.833492		1.32966	2.09247	0.0759653
100129716_at	100129716	ARRDC3-AS1	ARRDC3 antisense RNA 1	1.02915	0.337696	0.744263		1.10953	0.755413	0.475408
100129722_at	100129722	LOC100129722	uncharacterized LOC100129722	-1.01177	-0.183084	0.859276	0.927852	-1.11741	-1.517	0.174402	0.252761
100129726_at	100129726	LOC100129726	uncharacterized LOC100129726	-1.20533	-1.51191	0.168922		1.1946	1.26157	0.248753
100129781_at	100129781	LOC100129781	uncharacterized LOC100129781	-1.04006	-0.530739	0.60998	0.769346	1.10349	1.77082	0.121256	0.186749
100129792_at	100129792	CCDC152	coiled-coil domain containing 152	-1.01616	-0.187869	0.855647		-1.07373	-1.163	0.284103
100129794_at	100129794	LOC100129794	uncharacterized LOC100129794	-1.04543	-0.576985	0.579783		-1.35455	-2.88298	0.0243756
100129800_at	100129800	ZNF807	zinc finger protein 807	1.33326	3.84243	0.0049088		1.28758	3.09437	0.0181685
100129827_at	100129827	MRVI1-AS1	MRVI1 antisense RNA 1	-1.24434	-2.03647	0.0760082		1.591	4.74753	0.00227594
100129831_at	100129831	LOC100129831	EPWW6493	-1.18377	-1.80349	0.108884	0.285166	1.0008	-0.21669	0.834822	0.877005
100129836_at	100129836	COL4A2-AS2	COL4A2 antisense RNA 2	-1.05297	-0.598496	0.566028	0.737843	-1.07374	-0.518029	0.620899	0.697789
100129842_at	100129842	ZNF737	zinc finger protein 737	-1.01809	-0.104287	0.919503		-1.04627	-0.877704	0.410112
100129845_at	100129845	PCOLCE-AS1	PCOLCE antisense RNA 1	-1.0578	-0.65987	0.527832		1.04897	0.781529	0.460893
100129858_at	100129858	LOC100129858	uncharacterized LOC100129858	1.03593	0.340593	0.742162		-1.47344	-3.13015	0.0172967
100129917_at	100129917	LOC100129917	uncharacterized LOC100129917	-1.29792	-3.0496	0.0157877	0.0922976	1.2831	2.76795	0.0286672	0.0579138
100129924_at	100129924	LOC100129924	uncharacterized LOC100129924	-1.07163	-0.773776	0.461265	0.658499	1.24253	4.19881	0.00433494	0.0129865
100129931_at	100129931	LOC100129931	uncharacterized LOC100129931	1.11116	1.13714	0.288319		-1.14441	-1.16005	0.285226
100129935_at	100129935	LOC100129935	lectin, galactoside-binding, soluble, 14 pseudogene	-1.06899	-0.826829	0.432248		-1.02739	-0.31869	0.75955
100129940_at	100129940	LOC100129940	uncharacterized LOC100129940	-1.0163	-0.240745	0.815794	0.902773	-1.37807	-3.88918	0.00636047	0.0175269
100129961_at	100129961	LOC100129961	uncharacterized LOC100129961	-1.16466	-1.26812	0.240334	0.452909	-1.23041	-2.22324	0.0627876	0.109257
100129973_at	100129973	LOC100129973	uncharacterized LOC100129973	-1.16106	-1.8026	0.109033		-1.16807	-3.03107	0.0198282
100129999_at	100129999	LOC100129999	uncharacterized LOC100129999	1.15321	1.29504	0.231346		1.10624	1.10971	0.304907
100130015_at	100130015	LOC100130015	5-hydroxyisourate hydrolase pseudogene	-1.22759	-2.81206	0.022719		1.01272	0.00607763	0.995326
100130017_at	100130017	FTLP10	ferritin, light polypeptide pseudogene 10	1.07628	0.797032	0.448388		1.05274	0.761194	0.472168
100130071_at	100130071	LOC100130071	GSQS6193	1.17744	2.04068	0.0755137	0.232183	-1.21952	-3.24249	0.0148385	0.0342834
100130083_at	100130083	HBCBP	HBcAg-binding protein	-1.04702	-0.806315	0.443316		-1.08664	-1.11321	0.303507
100130093_at	100130093	LOC100130093	uncharacterized LOC100130093	1.0269	0.367502	0.722756	0.847158	1.12392	2.21041	0.0639717	0.110904
100130097_at	100130097	LOC100130097	kinesin-like protein family member 6-like	1.18507	1.68362	0.130665		-1.09483	-0.981662	0.359974
100130100_at	100130100	LOC100130100	Ig kappa chain V-I region Walker-like	-1.26396	-2.01392	0.0787161	0.237558	-1.98386	-12.2999	6.91582e-06	0.000169973
100130111_at	100130111	LOC100130111	uncharacterized LOC100130111	-1.00779	-0.136002	0.895172		-1.02756	-0.471311	0.652199
100130148_at	100130148	MAPT-IT1	MAPT intronic transcript 1 (non-protein coding)	-1.0673	-0.703479	0.50167		-1.02674	-0.417185	0.689429
100130155_at	100130155	LOC100130155	uncharacterized LOC100130155	1.02212	0.13257	0.8978		1.06085	0.661936	0.529848
100130156_at	100130156	LOC100130156	uncharacterized LOC100130156	1.33481	2.23876	0.0554583		1.08812	1.02063	0.342443
100130157_at	100130157	LOC100130157	uncharacterized LOC100130157	1.04094	0.523683	0.61466	0.772854	1.0528	0.456213	0.662484	0.733909
100130169_at	100130169	LOC100130169	uncharacterized LOC100130169	1.03981	0.197028	0.848709		1.0552	0.373121	0.720445
100130172_at	100130172	LOC100130172	uncharacterized LOC100130172	1.00203	0.0352569	0.972737		-1.14513	-1.26565	0.247375
100130197_at	100130197	KIAA0494-AS1	KIAA0494 antisense RNA 1	-1.05351	-0.611841	0.557588		1.19642	2.09698	0.0754676
100130219_at	100130219	LOC100130219	uncharacterized LOC100130219	1.10747	1.0593	0.320326		1.15109	1.97773	0.0897902
100130231_at	100130231	LOC100130231	uncharacterized LOC100130231	1.21003	2.51212	0.0361871		1.17531	0.832802	0.433296
100130238_at	100130238	LOC100130238	uncharacterized LOC100130238	1.02841	0.366831	0.723237		-1.02123	-0.233938	0.821936
100130249_at	100130249	PP2672	uncharacterized LOC100130249	1.36027	3.06498	0.0154227		-1.12385	-0.725717	0.492284
100130264_at	100130264	LOC100130264	uncharacterized LOC100130264	1.10919	1.70192	0.127096		-1.05415	-0.919812	0.389209
100130274_at	100130274	CCDC166	coiled-coil domain containing 166	1.086	0.880754	0.404076		1.0618	1.04019	0.3339
100130275_at	100130275	LOC100130275	uncharacterized LOC100130275	1.00062	-0.110109	0.915029	0.960707	1.09009	1.72231	0.130051	0.197566
100130285_at	100130285	LOC100130285	uncharacterized LOC100130285	1.0448	0.669256	0.522132	0.707129	-1.06343	-0.853802	0.422338	0.516975
100130298_at	100130298	LOC100130298	hCG1816373-like	-1.03514	-0.465749	0.653784		1.09928	0.460703	0.659417
100130301_at	100130301	LOC100130301	uncharacterized LOC100130301	1.07859	0.83209	0.429441		1.00644	0.0754281	0.94205
100130302_at	100130302	FAM48B1	family with sequence similarity 48, member B1	1.15801	1.48435	0.175928		-1.26603	-4.6697	0.00248705
100130311_at	100130311	C17orf107	chromosome 17 open reading frame 107	1.028	0.460501	0.657388		-1.07476	-1.00693	0.34853
100130331_at	100130331	LOC100130331	POTE ankyrin domain family, member F pseudogene	-1.08697	-1.32554	0.221512		1.01629	0.151477	0.884005
100130342_at	100130342	SCGB2B3P	secretoglobin, family 2B, member 3, pseudogene	1.04882	0.416889	0.687697		1.22913	3.26357	0.0144204
100130348_at	100130348	LOC100130348	uncharacterized LOC100130348	1.36783	2.24941	0.0545433		-1.03571	-0.412623	0.692611
100130357_at	100130357	LOC100130357	uncharacterized LOC100130357	-1.0778	-0.939405	0.374955		1.73418	5.1563	0.00144844
100130370_at	100130370	LOC100130370	uncharacterized LOC100130370	-1.0331	-0.428435	0.679611	0.817873	-1.11845	-1.35325	0.219339	0.304416
100130386_at	100130386	LINC00552	long intergenic non-protein coding RNA 552	1.03831	0.37981	0.713949		1.59322	4.92151	0.00187238
100130417_at	100130417	LOC100130417	uncharacterized LOC100130417	-1.02981	-0.40677	0.694818		-1.01316	-0.0306769	0.97641
100130418_at	100130418	CECR7	cat eye syndrome chromosome region, candidate 7 (non-protein coding)	-1.0559	-0.681054	0.51502		1.36998	2.73066	0.0302238
100130428_at	100130428	LOC100130428	IGYY565	-1.16051	-1.69668	0.128109	0.313959	-1.1832	-1.38967	0.208529	0.291906
100130449_at	100130449	PP14571	uncharacterized LOC100130449	1.14998	2.40811	0.0425655		1.14328	1.24331	0.255004
100130451_at	100130451	LOC100130451	uncharacterized LOC100130451	1.44363	1.03886	0.329177		-1.03186	-0.310031	0.765845
100130452_at	100130452	LOC100130452	uncharacterized LOC100130452	1.11326	1.40832	0.196609		-1.03522	-0.639065	0.543748
100130458_at	100130458	LOC100130458	uncharacterized LOC100130458	1.28124	2.07154	0.071976		1.02911	0.181241	0.861474
100130476_at	100130476	LOC100130476	uncharacterized LOC100130476	-1.02084	-0.311548	0.76333	0.871277	1.73315	5.49687	0.00101131	0.00421682
100130480_at	100130480	LOC100130480	uncharacterized LOC100130480	1.13032	1.51726	0.167591		1.03325	0.428236	0.681747
100130502_at	100130502	LOC100130502	uncharacterized LOC100130502	-1.13873	-1.81001	0.107803		-1.0246	-0.306609	0.768338
100130507_at	100130507	LOC100130507	uncharacterized LOC100130507	1.05362	0.471547	0.649814		1.16729	1.56615	0.162655
100130519_at	100130519	TMEM221	transmembrane protein 221	1.20779	1.70307	0.126874	0.312279	1.07443	0.347837	0.738506	0.796918
100130522_at	100130522	PARD6G-AS1	PARD6G antisense RNA 1	-1.1005	-1.17611	0.273285		-1.00476	-0.0920862	0.92929
100130539_at	100130539	LOC100130539	uncharacterized LOC100130539	-1.02793	-0.354491	0.732113		1.05542	0.483939	0.64366
100130547_at	100130547	LOC100130547	uncharacterized LOC100130547	1.23502	2.94071	0.0186426		-1.05022	-0.884622	0.406622
100130548_at	100130548	LOC100130548	uncharacterized LOC100130548	-1.01905	-0.147819	0.886135		1.06539	0.242067	0.815883
100130557_at	100130557	LOC100130557	uncharacterized LOC100130557	-1.22815	-2.54237	0.0345202	0.146888	1.2187	2.55866	0.0386402	0.0736298
100130581_at	100130581	LOC100130581	uncharacterized LOC100130581	-1.034	-0.556934	0.592773	0.757271	1.60073	7.82965	0.000123194	0.000955323
100130609_at	100130609	PP12708	uncharacterized LOC100130609	-1.37684	-3.11639	0.014266	0.0874561	-1.53953	-3.7014	0.00808236	0.0211717
100130613_at	100130613	CXorf64	chromosome X open reading frame 64	1.08821	1.07477	0.313751		1.06856	1.13166	0.296194
100130673_at	100130673	LOC100130673	phosphoribosyl pyrophosphate synthetase 2 pseudogene	-1.40239	-3.05572	0.0156414		1.24357	1.83484	0.110521
100130691_at	100130691	LOC100130691	uncharacterized LOC100130691	1.77542	4.92926	0.00114281	0.0193483	1.63949	5.4611	0.00104945	0.00433167
100130698_at	100130698	LOC100130698	uncharacterized LOC100130698	1.0014	0.0200895	0.984463		-1.16585	-3.23639	0.0149618
100130700_at	100130700	LOC100130700	uncharacterized LOC100130700	1.03573	0.4791	0.64466	0.793348	-1.20045	-2.94533	0.0223387	0.0474038
100130705_at	100130705	LOC100130705	uncharacterized LOC100130705	1.02883	0.359304	0.728646		1.1922	1.30805	0.233437
100130717_at	100130717	CECR5-AS1	CECR5 antisense RNA 1	-1.01179	-0.176918	0.86396		1.05493	0.90003	0.398928
100130733_at	100130733	LRRC70	leucine rich repeat containing 70	-1.33045	-3.04654	0.0158614	0.092516	-1.26831	-3.09236	0.018219	0.0403593
100130742_at	100130742	LRRC69	leucine rich repeat containing 69	-1.1173	-1.17582	0.273396		-1.23246	-2.40636	0.0481295
100130771_at	100130771	EFCAB10	EF-hand calcium binding domain 10	1.04185	0.424667	0.682245		1.00836	0.156779	0.879983
100130776_at	100130776	LOC100130776	uncharacterized LOC100130776	1.17508	2.16137	0.0625786	0.208384	-1.16286	-2.92509	0.0229796	0.0484398
100130815_at	100130815	LOC100130815	uncharacterized LOC100130815	1.07436	1.0567	0.321444		1.05763	0.36716	0.724686
100130827_at	100130827	SGK110	putative uncharacterized serine/threonine-protein kinase SgK110-like	1.12296	1.24767	0.247355	0.459951	1.35331	3.77776	0.00732737	0.0195662
100130855_at	100130855	LOC100130855	uncharacterized LOC100130855	-1.0656	-1.0455	0.326282	0.538228	1.07569	0.450789	0.666197	0.737079
100130872_at	100130872	LOC100130872	uncharacterized LOC100130872	-1.28424	-3.44354	0.00874726		-1.5009	-3.65925	0.00853515
100130880_at	100130880	LOC100130880	uncharacterized LOC100130880	1.10077	1.33619	0.218164		-1.07241	-0.804007	0.448647
100130887_at	100130887	LOC100130887	uncharacterized LOC100130887	1.0273	0.426726	0.680805		-1.07899	-1.23357	0.258393
100130889_at	100130889	PSORS1C3	psoriasis susceptibility 1 candidate 3 (non-protein coding)	-1.29516	-3.2598	0.0114946		1.04102	0.635875	0.545704
100130890_at	100130890	TSTD3	thiosulfate sulfurtransferase (rhodanese)-like domain containing 3	1.1599	1.62326	0.143104	0.335867	1.43135	3.37001	0.0124951	0.029819
100130894_at	100130894	LOC100130894	uncharacterized LOC100130894	1.16299	2.42656	0.0413568	0.163261	1.1624	2.2907	0.0569197	0.100935
100130899_at	100130899	LOC100130899	uncharacterized LOC100130899	-1.06526	-0.677745	0.517009	0.7037	-1.19668	-1.06389	0.323777	0.41826
100130921_at	100130921	LOC100130921	uncharacterized LOC100130921	1.10219	0.993014	0.34972		-1.11869	-1.38286	0.210515
100130933_at	100130933	C17orf110	chromosome 17 open reading frame 110	-1.35185	-2.58148	0.0324804		-1.07025	-0.885282	0.406291
100130934_at	100130934	ZNF663	zinc finger protein 663	1.01518	0.217313	0.833392		-1.01896	-0.285227	0.783982
100130938_at	100130938	LOC100130938	uncharacterized LOC100130938	-1.23015	-2.53444	0.0349497		-1.40324	-2.24747	0.0606125
100130950_at	100130950	LOC100130950	uncharacterized LOC100130950	1.17544	1.26358	0.24188		-1.00792	-0.120076	0.907902
100130954_at	100130954	LOC100130954	uncharacterized LOC100130954	-1.03746	-0.271407	0.792935		-1.10341	-1.37293	0.213438
100130958_at	100130958	SYCE1L	synaptonemal complex central element protein 1-like	1.06193	0.843938	0.423166		-1.0598	-0.684148	0.516565
100130964_at	100130964	LOC100130964	ADAM metallopeptidase domain 3A-like	1.0206	0.27094	0.793281		1.00244	0.0546252	0.958011
100130967_at	100130967	C6orf99	chromosome 6 open reading frame 99	-1.16479	-1.27295	0.238702		-1.071	-0.689286	0.513523
100130987_at	100130987	LOC100130987	uncharacterized LOC100130987	-1.04034	-0.481867	0.642777	0.792488	1.48907	4.74761	0.00227572	0.00788756
100130988_at	100130988	C7orf72	chromosome 7 open reading frame 72	1.01729	0.183304	0.85911		1.05837	0.421102	0.686701
100130992_at	100130992	LOC100130992	uncharacterized LOC100130992	1.26716	2.01074	0.0791058		-1.01898	-0.334955	0.747778
100131017_at	100131017	ZNF316	zinc finger protein 316	-1.05796	-0.763542	0.467009	0.662952	1.07238	1.06841	0.321877	0.416164
100131047_at	100131047	LOC100131047	uncharacterized LOC100131047	-1.11875	-1.0862	0.308963		-1.09586	-1.43815	0.194882
100131060_at	100131060	LOC100131060	uncharacterized LOC100131060	1.00419	0.00992531	0.992323		1.08901	0.430116	0.680445
100131067_at	100131067	LOC100131067	uncharacterized LOC100131067	1.01537	0.212061	0.837351	0.914292	1.32574	2.57464	0.037764	0.0722663
100131089_at	100131089	LOC100131089	uncharacterized LOC100131089	1.16854	1.83187	0.104252		1.62441	3.91889	0.00612691
100131094_at	100131094	LOC100131094	uncharacterized LOC100131094	1.08608	0.972211	0.359356		-1.07825	-0.791371	0.455503
100131096_at	100131096	LOC100131096	uncharacterized LOC100131096	-1.05969	-0.71283	0.496168	0.686747	2.73964	14.169	2.73531e-06	0.0001069
100131107_at	100131107	LOC100131107	UPF0607 protein ENSP00000383783-like	1.0658	0.231341	0.822844	0.906485	-1.3574	-1.52195	0.173186	0.25135
100131117_at	100131117	ZBTB20-AS1	ZBTB20 antisense RNA 1	-1.05198	-0.780105	0.457736		-1.12405	-2.10383	0.074718
100131131_at	100131131	LOC100131131	AHPA9419	-1.41598	-3.7216	0.00583405		-1.19073	-1.53008	0.171203
100131132_at	100131132	LOC100131132	uncharacterized LOC100131132	-1.01112	-0.143843	0.889174		-1.22495	-2.89007	0.0241345
100131137_at	100131137	BSPH1	binder of sperm protein homolog 1	-1.06966	-0.873102	0.407992		-1.16563	-2.36088	0.0514072
100131138_at	100131138	LOC100131138	uncharacterized LOC100131138	1.11128	0.316678	0.759576		1.71758	2.37418	0.0504256
100131174_at	100131174	LOC100131174	uncharacterized LOC100131174	-1.03617	-0.457644	0.659354		1.15349	1.34996	0.220337
100131176_at	100131176	WDR86-AS1	WDR86 antisense RNA 1	-1.10672	-1.22028	0.25703		-1.03883	-0.65584	0.533531
100131187_at	100131187	TSTD1	thiosulfate sulfurtransferase (rhodanese)-like domain containing 1	1.05742	0.879597	0.404667	0.60942	1.78278	12.2016	7.28777e-06	0.00017686
100131193_at	100131193	KIAA1984-AS1	KIAA1984 antisense RNA 1	-1.095	-1.511	0.16915	0.369012	1.03985	0.775994	0.463944	0.55684
100131205_at	100131205	RPL21P28	ribosomal protein L21 pseudogene 28	1.02046	-0.0707849	0.945303	0.974778	-1.11505	-1.95073	0.0933912	0.150787
100131208_at	100131208	SNAP25-AS1	SNAP25 antisense RNA 1	1.23748	2.16348	0.0623733		-1.25307	-2.84586	0.025681
100131211_at	100131211	TMEM194B	transmembrane protein 194B	-1.11657	-1.47469	0.178443	0.380729	-2.18394	-13.3041	4.13826e-06	0.000127193
100131213_at	100131213	ZNF503-AS2	ZNF503 antisense RNA 2	-1.12638	-0.99698	0.347906		1.1329	1.09085	0.312566
100131234_at	100131234	LOC100131234	familial acute myelogenous leukemia related factor	1.25436	3.28019	0.0111493	0.0749039	1.45859	3.28833	0.0139456	0.0325946
100131244_at	100131244	ANKRD63	ankyrin repeat domain 63	1.02123	0.264495	0.79807	0.891754	-1.05229	-1.09381	0.311354	0.405121
100131257_at	100131257	LOC100131257	zinc finger protein 655 pseudogene	1.12642	1.807	0.1083		1.00192	-0.00417847	0.996786
100131275_at	100131275	NSAP11	nervous system abundant protein 11	-1.62388	-6.127	0.000278399	0.00809577	-1.1588	-2.3944	0.0489699	0.0892183
100131289_at	100131289	LOC100131289	uncharacterized LOC100131289	1.11848	1.35544	0.212219		-1.08317	-0.585119	0.577404
100131320_at	100131320	LOC100131320	uncharacterized LOC100131320	1.11025	0.121754	0.90609		1.01062	0.196304	0.850123
100131347_at	100131347	LOC100131347	RAD52 motif 1 pseudogene	-1.02855	-0.399102	0.700237		-1.05333	-0.520083	0.619541
100131366_at	100131366	LINC00605	long intergenic non-protein coding RNA 605	-1.00483	-0.0743752	0.942534		1.10543	1.06922	0.321535
100131372_at	100131372	LOC100131372	uncharacterized LOC100131372	-1.01032	-0.180292	0.861397		1.20654	2.06916	0.0785907
100131373_at	100131373	LOC100131373	uncharacterized LOC100131373	1.13618	2.03379	0.0763261		1.04767	0.605105	0.564794
100131378_at	100131378	C11orf91	chromosome 11 open reading frame 91	-1.49894	-4.79661	0.0013527	0.0212976	-1.47993	-2.54833	0.0392179	0.0745307
100131381_at	100131381	LOC100131381	uncharacterized LOC100131381	-1.03412	-0.42655	0.680928		1.07056	0.969523	0.365574
100131390_at	100131390	SP9	Sp9 transcription factor homolog (mouse)	1.09899	1.65344	0.136753		1.01591	0.276673	0.790271
100131395_at	100131395	LOC100131395	uncharacterized LOC100131395	1.14912	1.68254	0.130879		-1.09356	-1.54993	0.166448
100131434_at	100131434	LOC100131434	uncharacterized LOC100131434	1.02777	0.10547	0.918593	0.961718	2.03294	3.98303	0.00565402	0.0160092
100131439_at	100131439	CD300LD	CD300 molecule-like family member d	-1.15684	-1.29026	0.232922		1.08898	0.575028	0.583832
100131454_at	100131454	DBIL5P	diazepam binding inhibitor-like 5, pseudogene	-1.13618	-1.8462	0.101985		1.2025	3.08198	0.0184812
100131496_at	100131496	LOC100131496	uncharacterized LOC100131496	-1.34543	-3.7628	0.00549921	0.0495664	1.21241	2.36898	0.0508068	0.0919565
100131510_at	100131510	LOC100131510	uncharacterized LOC100131510	1.14331	1.43742	0.188452		1.46907	6.52991	0.000371095
100131530_at	100131530	LOC100131530	uncharacterized LOC100131530	-1.09235	-1.50423	0.170847		-1.05926	-0.511921	0.624946
100131539_at	100131539	ZNF705E	zinc finger protein 705E	1.07609	0.750165	0.474589		1.14178	0.796232	0.452857
100131541_at	100131541	LOC100131541	uncharacterized LOC100131541	-1.66734	-3.44106	0.00877933	0.0648341	-1.4284	-1.80119	0.116043	0.180018
100131551_at	100131551	LOC100131551	uncharacterized LOC100131551	1.14511	1.26738	0.240586		1.03295	0.483855	0.643717
100131561_at	100131561	FKSG29	FKSG29	-1.28755	-2.10337	0.0684978	0.220267	-1.06781	-0.697014	0.508969	0.599298
100131564_at	100131564	LOC100131564	uncharacterized LOC100131564	1.06751	0.892436	0.39815	0.603894	2.04142	7.43543	0.000169304	0.00119603
100131635_at	100131635	LOC100131635	hCG1645011-like	-1.08618	-1.00907	0.342417		1.07831	0.748879	0.479088
100131655_at	100131655	LOC100131655	uncharacterized LOC100131655	1.17832	2.38036	0.0444514		1.10075	1.9237	0.097137
100131691_at	100131691	LOC100131691	uncharacterized LOC100131691	1.10955	1.21431	0.259177		-1.05686	-1.01288	0.345876
100131726_at	100131726	LOC100131726	HCC-related HCC-C11_v3	-1.10455	-1.13591	0.288802		-1.38259	-4.82778	0.00207889
100131733_at	100131733	USP30-AS1	USP30 antisense RNA 1	1.29361	3.83721	0.00494535	0.0469252	-1.10547	-1.53235	0.170653	0.248154
100131755_at	100131755	ARMCX4	armadillo repeat containing, X-linked 4	1.07575	1.26181	0.242483		1.23062	3.61709	0.00901579
100131801_at	100131801	PET100	PET100 homolog (S. cerevisiae)	-1.11264	-1.31469	0.224971	0.435587	-1.1084	-1.52635	0.17211	0.250003
100131802_at	100131802	LOC100131802	uncharacterized LOC100131802	-1.27014	-2.12889	0.065829	0.214912	-1.69811	-6.38696	0.000423233	0.00223949
100131814_at	100131814	LINC00271	long intergenic non-protein coding RNA 271	1.1121	1.17693	0.272975		1.02342	0.0521142	0.959939
100131816_at	100131816	UBE2DNL	ubiquitin-conjugating enzyme E2D N-terminal like (pseudogene)	1.1259	1.64734	0.138017		-1.02993	-0.455344	0.663078
100131825_at	100131825	LOC100131825	uncharacterized LOC100131825	1.09344	1.22359	0.255844	0.468971	-1.01693	-0.159549	0.877883	0.909915
100131826_at	100131826	LOC100131826	TSSP3028	-1.02955	-0.3129	0.76234	0.871099	-1.12952	-1.05127	0.329136	0.423641
100131827_at	100131827	ZNF717	zinc finger protein 717	1.18703	2.22681	0.0565028	0.196848	-1.04238	-0.363337	0.727412	0.787971
100131897_at	100131897	FAM196B	family with sequence similarity 196, member B	1.14238	1.64334	0.13885	0.329205	-1.67792	-6.6042	0.000346884	0.00196001
100131902_at	100131902	KRTAP25-1	keratin associated protein 25-1	1.05765	0.614747	0.555761		1.26801	2.58812	0.037041
100131910_at	100131910	LOC100131910	uncharacterized LOC100131910	-1.09662	-0.650579	0.533512		-1.21926	-2.3164	0.0548342
100131980_at	100131980	ZNF705G	zinc finger protein 705G	-1.05978	-0.718655	0.492761		1.12218	0.669607	0.525237
100131998_at	100131998	RRN3P3	RNA polymerase I transcription factor homolog (S. cerevisiae) pseudogene 3	1.07585	0.399789	0.69975	0.831995	-1.13228	-1.32465	0.228168	0.314316
100132074_at	100132074	FOXO6	forkhead box O6	1.10813	0.716978	0.49374	0.68524	1.36721	2.29161	0.0568441	0.100868
100132077_at	100132077	LOC100132077	uncharacterized LOC100132077	-1.03135	-0.416821	0.687744		1.43593	3.51419	0.0103172
100132078_at	100132078	LOC100132078	uncharacterized LOC100132078	1.22811	2.9335	0.0188494		-1.1826	-1.95761	0.0924607
100132111_at	100132111	LOC100132111	uncharacterized LOC100132111	1.10443	0.532024	0.60913		1.02632	0.357182	0.731809
100132116_at	100132116	LOC100132116	uncharacterized LOC100132116	1.09232	0.873972	0.407546	0.611614	1.02824	0.569151	0.587595	0.66894
100132146_at	100132146	LOC100132146	uncharacterized LOC100132146	1.08759	0.747437	0.476145		-1.13745	-1.32523	0.227987
100132159_at	100132159	LOC100132159	uncharacterized LOC100132159	1.50041	2.19021	0.0598252	0.203536	1.15726	0.359239	0.730338	0.790316
100132163_at	100132163	PHKA2-AS1	PHKA2 antisense RNA 1	-1.12794	-1.04786	0.325258		-1.05033	-0.728839	0.490492
100132174_at	100132174	LOC100132174	uncharacterized LOC100132174	-1.07019	-0.768972	0.463956		-1.17129	-1.8574	0.106961
100132183_at	100132183	FP6628	uncharacterized LOC100132183	-1.06027	-0.692804	0.507998		1.13328	1.95177	0.0932495
100132215_at	100132215	LOC100132215	uncharacterized LOC100132215	-1.13066	-1.1786	0.272349		1.27424	2.77426	0.0284121
100132234_at	100132234	LINC00543	long intergenic non-protein coding RNA 543	-1.13353	-1.16445	0.277713		-1.08958	-0.607201	0.563481
100132240_at	100132240	LOC100132240	uncharacterized LOC100132240	1.37314	3.98653	0.00400612	0.0415019	-1.72656	-7.1691	0.000211518	0.00139348
100132249_at	100132249	LOC100132249	uncharacterized LOC100132249	-1.0133	0.150509	0.884081	0.942028	-1.26702	-1.89577	0.101163	0.16089
100132272_at	100132272	LOC100132272	uncharacterized LOC100132272	-1.08928	-1.22855	0.254077		1.19107	3.3473	0.0128813
100132273_at	100132273	LOC100132273	uncharacterized LOC100132273	-1.21053	-0.769766	0.46351	0.660277	1.36751	2.24483	0.0608453	0.106456
100132288_at	100132288	TEKT4P2	tektin 4 pseudogene 2	1.12905	1.38078	0.20461	0.411247	1.40744	1.72311	0.1299	0.197404
100132339_at	100132339	LOC100132339	uncharacterized LOC100132339	1.07721	0.639247	0.54049		1.01016	-0.096775	0.925702
100132341_at	100132341	KIAA0664L3	KIAA0664-like 3	-1.01549	-0.158889	0.877685	0.938102	1.21041	2.77376	0.0284321	0.0574904
100132354_at	100132354	LOC100132354	uncharacterized LOC100132354	1.10211	0.877936	0.405516		-1.00807	0.102763	0.921123
100132356_at	100132356	LOC100132356	uncharacterized LOC100132356	-1.04981	-0.662455	0.526258	0.710321	-1.10819	-1.19141	0.273506	0.364803
100132386_at	100132386	KRTAP4-9	keratin associated protein 4-9	-1.18178	-1.96378	0.0850761		-1.08899	-0.675528	0.521694
100132396_at	100132396	ZNF705B	zinc finger protein 705B	1.08677	0.226877	0.826197		-1.33467	-1.0981	0.309604
100132406_at	100132406	NBPF10	neuroblastoma breakpoint family, member 10	-1.07439	-1.02724	0.334295	0.54536	1.00998	0.163644	0.87478	0.907675
100132417_at	100132417	FCGR1C	Fc fragment of IgG, high affinity Ic, receptor (CD64), pseudogene	-1.03329	-0.298739	0.772735		-1.03601	-0.282116	0.786267
100132463_at	100132463	CLDN24	claudin 24	-1.02469	-0.394392	0.703574		-1.06367	-0.420829	0.686891
100132464_at	100132464	FAM99B	family with sequence similarity 99, member B (non-protein coding)	-1.1075	-1.46594	0.180751	0.384074	1.04603	0.801097	0.45022	0.5439
100132476_at	100132476	KRTAP4-7	keratin associated protein 4-7	-1	0.0494346	0.961782		1.01535	0.207519	0.841696
100132481_at	100132481	LOC100132481	uncharacterized LOC100132481	1.24774	2.7445	0.0252184		1.23425	2.37822	0.0501313
100132501_at	100132501	LOC100132501	uncharacterized LOC100132501	-1.00698	-0.0247576	0.980853		-1.01227	-0.165911	0.873064
100132526_at	100132526	LOC100132526	FYVE, RhoGEF and PH domain containing 5 pseudogene	1.03438	0.464658	0.654533		1.11625	0.968671	0.36597
100132529_at	100132529	LOC100132529	uncharacterized LOC100132529	-1.31676	-2.14334	0.0643629		1.22487	1.94623	0.0940045
100132596_at	100132596	XGPY2	Xg pseudogene, Y-linked 2	-1.00298	-0.0773259	0.940259	0.972028	-1.4696	-1.62649	0.149239	0.221521
100132618_at	100132618	ZRANB2-AS1	ZRANB2 antisense RNA 1	-1.05822	-0.844881	0.422669		-1.0246	-0.204422	0.844022
100132677_at	100132677	BSN-AS2	BSN antisense RNA 2	1.06021	0.687862	0.510944		1.07802	0.607593	0.563236
100132707_at	100132707	LOC100132707	uncharacterized LOC100132707	-1.03071	-0.45911	0.658345	0.803993	2.22024	13.9092	3.08965e-06	0.000111467
100132708_at	100132708	CYP4F30P	cytochrome P450, family 4, subfamily F, polypeptide 30, pseudogene	-1.1325	-1.09001	0.307378		1.16102	1.0138	0.345467
100132724_at	100132724	DCAF13P3	DDB1 and CUL4 associated factor 13 pseudogene 3	-1.28883	-2.31852	0.0489615	0.180248	-1.18154	-1.35469	0.218902	0.303904
100132731_at	100132731	LOC100132731	uncharacterized LOC100132731	1.18927	2.15929	0.0627818		-1.02246	-0.129148	0.900986
100132735_at	100132735	LOC100132735	uncharacterized LOC100132735	-1.02864	-0.467556	0.652546		-1.02379	-0.451053	0.666017
100132774_at	100132774	KDM4A-AS1	KDM4A antisense RNA 1	-1.40657	-3.79016	0.00528818	0.0486721	-1.32414	-2.72849	0.030317	0.0605219
100132781_at	100132781	LOC100132781	cyclin Y-like 1 pseudogene	1.06885	0.774961	0.460603		1.34695	1.97999	0.0894955
100132815_at	100132815	LOC100132815	importin 5 pseudogene	1.32123	2.1938	0.0594909		-1.31256	-2.17597	0.0672613
100132831_at	100132831	LOC100132831	A20-binding inhibitor of NF-kappaB activation 2 pseudogene	-1.10033	-1.66232	0.134936		1.09607	0.953722	0.372965
100132891_at	100132891	LOC100132891	uncharacterized LOC100132891	2.33966	6.55356	0.000176012	0.00629953	3.10581	15.2679	1.67068e-06	8.74202e-05
100132900_at	100132900	LOC100132900	immunoglobulin superfamily member 3-like	1.26223	3.4403	0.00878915		-1.09096	-0.326599	0.753817
100132911_at	100132911	DPH3P1	DPH3, KTI11 homolog (S. cerevisiae) pseudogene 1	1.02781	0.3618	0.726851	0.849519	-1.1098	-1.90392	0.0999723	0.159259
100132916_at	100132916	FAM159B	family with sequence similarity 159, member B	1.02185	0.297918	0.773339		-1.22826	-2.72532	0.0304537
100132941_at	100132941	LOC100132941	Ig heavy chain V-III region VH26-like	-1.08062	-0.796536	0.44866	0.648571	-1.1248	-2.60815	0.0359933	0.0694737
100132963_at	100132963	CXorf68	chromosome X open reading frame 68	-1.05455	-0.642739	0.538334		-1.17389	-2.65534	0.0336452
100132967_at	100132967	FAM223A	family with sequence similarity 223, member A (non-protein coding)	-1.28312	-1.73725	0.120461		-1.01688	-0.0757047	0.941838
100132979_at	100132979	GOLGA8DP	golgin A8 family, member D, pseudogene	-1.10668	-0.684528	0.512938		1.21133	0.327717	0.753008
100132987_at	100132987	LOC100132987	uncharacterized LOC100132987	-1.20446	-1.7155	0.124507		-1.09735	-0.917148	0.390508
100133039_at	100133039	LOC100133039	uncharacterized LOC100133039	-1.00305	0.00440105	0.996596		-1.02392	-0.288438	0.781626
100133050_at	100133050	LOC100133050	glucuronidase, beta pseudogene	1.01508	-0.367894	0.722475		1.09189	0.668204	0.526078
100133077_at	100133077	LOC100133077	uncharacterized LOC100133077	1.11471	1.29842	0.230239		-1.06094	-0.694908	0.510207
100133106_at	100133106	LOC100133106	VCEW9374	1.01515	0.105808	0.918334	0.961718	-1.06879	-0.635439	0.545972	0.631909
100133123_at	100133123	LOC100133123	uncharacterized LOC100133123	-1.06028	-0.663256	0.525771		1.04785	0.550908	0.599362
100133161_at	100133161	LOC100133161	uncharacterized LOC100133161	-1.24752	-1.98085	0.0828575	0.243329	1.26418	2.89344	0.0240207	0.0501712
100133172_at	100133172	FAM66A	family with sequence similarity 66, member A	1.0367	0.578587	0.578753		-1.16897	-1.55318	0.165683
100133190_at	100133190	LOC100133190	uncharacterized LOC100133190	-1.01897	0.215841	0.834501	0.912991	-1.58742	-3.60995	0.00910004	0.0232662
100133204_at	100133204	C9orf147	chromosome 9 open reading frame 147	1.26078	2.74637	0.0251455	0.121827	1.18511	1.19287	0.272971	0.364168
100133205_at	100133205	LINC00240	long intergenic non-protein coding RNA 240	-1.21732	-1.72098	0.123475		-1.16617	-1.1756	0.279361
100133207_at	100133207	LOC100133207	uncharacterized LOC100133207	-1.01468	-0.165322	0.872783		-1.11338	-1.01344	0.345625
100133234_at	100133234	SBF1P1	SET binding factor 1 pseudogene 1	1.16694	2.19049	0.0597987		1.21265	1.0063	0.34881
100133286_at	100133286	LOC100133286	uncharacterized LOC100133286	-1.05389	-0.653824	0.531524		1.17694	1.169	0.281836
100133299_at	100133299	LOC100133299	GALI1870	-1.40415	-3.91299	0.00444224	0.0442355	-2.18136	-9.70995	3.18358e-05	0.000420926
100133308_at	100133308	LOC100133308	Ras suppressor protein 1 pseudogene	1.57309	2.01694	0.0783487		-1.17983	-1.13676	0.294199
100133311_at	100133311	HOXA-AS3	HOXA cluster antisense RNA 3	-1.20221	-1.35864	0.211246		1.05995	0.59488	0.571225
100133315_at	100133315	LOC100133315	transient receptor potential cation channel, subfamily C, member 2-like	-1.0052	-0.114108	0.911958	0.958477	1.24457	3.3389	0.0130275	0.0308007
100133331_at	100133331	LOC100133331	uncharacterized LOC100133331	-1.15074	-2.27246	0.052615	0.188112	1.1056	1.77248	0.120966	0.186472
100133445_at	100133445	LOC100133445	uncharacterized LOC100133445	1.01917	0.147491	0.886385		1.199	1.96623	0.0913074
100133461_at	100133461	LOC100133461	uncharacterized LOC100133461	1.18895	1.99882	0.0805819		-1.08814	-1.33394	0.225268
100133545_at	100133545	MRPL23-AS1	MRPL23 antisense RNA 1	-1.03599	-0.529845	0.610573	0.769589	-1.28524	-2.47066	0.0438588	0.0816293
100133612_at	100133612	LOC100133612	uncharacterized LOC100133612	1.01674	0.289324	0.779673		-1.12085	-1.93477	0.0955859
100133669_at	100133669	LOC100133669	uncharacterized LOC100133669	1.07172	0.652579	0.532287	0.715101	1.051	0.349486	0.737322	0.79611
100133746_at	100133746	LOC100133746	uncharacterized LOC100133746	1.13045	0.880147	0.404386		1.01099	-0.259939	0.802624
100133957_at	100133957	LOC100133957	uncharacterized LOC100133957	1.003	0.0545167	0.957857		-1.12665	-1.52642	0.172093
100133985_at	100133985	LOC100133985	uncharacterized LOC100133985	-1.01672	-0.267526	0.795817		-1.01496	-0.265242	0.798702
100133991_at	100133991	MAP3K14-AS1	MAP3K14 antisense RNA 1	1.01111	0.201319	0.845462	0.920088	1.29493	2.33033	0.0537366	0.0963281
100134015_at	100134015	UBOX5-AS1	UBOX5 antisense RNA 1	-1.066	-0.917785	0.385505		-1.34356	-3.52885	0.0101199
100134229_at	100134229	LOC100134229	uncharacterized LOC100134229	-1.13874	-1.59824	0.14857	0.343092	1.00856	0.0597992	0.954039	0.96643
100134259_at	100134259	LOC100134259	uncharacterized LOC100134259	-1.57182	-4.083	0.00350245		-1.16764	-0.771352	0.466513
100134361_at	100134361	LOC100134361	uncharacterized LOC100134361	1.08648	0.951105	0.369336		-1.11718	-1.09142	0.31233
100134368_at	100134368	LOC100134368	uncharacterized LOC100134368	1.18523	0.719471	0.492285		1.42718	1.52516	0.1724
100134391_at	100134391	LOC100134391	uncharacterized LOC100134391	-1.04646	-0.715667	0.494507		1.24247	2.66973	0.0329614
100134713_at	100134713	NDUFB2-AS1	NDUFB2 antisense RNA 1	1.01577	0.136785	0.894573	0.947627	-1.05957	-1.03751	0.33506	0.429783
10013_at	10013	HDAC6	histone deacetylase 6	1.25687	3.83787	0.00494073	0.0469252	1.60097	5.99884	0.00061172	0.00291762
100141515_at	100141515	C17orf99	chromosome 17 open reading frame 99	-1.02235	-0.279405	0.787006		1.10828	1.50933	0.176305
100144595_at	100144595	LOC100144595	uncharacterized LOC100144595	-1.01565	-0.261243	0.80049		-1.01701	-0.233868	0.821988
100144596_at	100144596	LINC00029	long intergenic non-protein coding RNA 29	-1.00847	0.126169	0.902704		1.13121	0.631027	0.548685
100144597_at	100144597	LOC100144597	uncharacterized LOC100144597	1.08354	1.1075	0.300191		-1.01313	-0.17499	0.866196
100144602_at	100144602	LOC100144602	uncharacterized LOC100144602	-1.04937	-0.663315	0.525736		-1.32931	-2.21569	0.063481
100144603_at	100144603	LOC100144603	uncharacterized transcript	1.0474	0.465186	0.654171	0.800537	1.11534	1.79984	0.116271	0.180286
100144604_at	100144604	LOC100144604	uncharacterized LOC100144604	1.0165	0.0363339	0.971904		-1.05409	-0.186535	0.857481
100144748_at	100144748	KLLN	killin, p53-regulated DNA replication inhibitor	1.07154	1.0607	0.319729		1.1357	1.80042	0.116173
100147773_at	100147773	LOC100147773	uncharacterized LOC100147773	-1.1423	-1.7037	0.126754		1.09216	1.09426	0.311169
10014_at	10014	HDAC5	histone deacetylase 5	1.36644	4.18696	0.00303495	0.0353937	1.82154	7.31364	0.000187296	0.00128785
100151643_at	100151643	KRTAP20-4	keratin associated protein 20-4	1.00457	0.106401	0.917878		-1.01906	-0.0248849	0.980863
100151683_at	100151683	RNU4ATAC	RNA, U4atac small nuclear (U12-dependent splicing)	-1.08798	-1.07153	0.315122	0.526491	1.69601	8.18038	9.38597e-05	0.000805177
100158262_at	100158262	SCARNA9L	small Cajal body-specific RNA 9-like	-1.33064	-2.95571	0.0182192	0.0999165	-1.28986	-3.05441	0.0191982	0.0420598
10015_at	10015	PDCD6IP	programmed cell death 6 interacting protein	-1.06074	-0.968172	0.36125	0.572283	-1.21868	-4.14843	0.00460938	0.0136494
100169752_at	100169752	LOC100169752	uncharacterized LOC100169752	1.09264	1.0302	0.332987		1.07353	0.956852	0.371492
100169851_at	100169851	PATE3	prostate and testis expressed 3	1.03962	0.549554	0.597594		1.01817	0.309691	0.766092
100169890_at	100169890	PEG3-AS1	PEG3 antisense RNA 1	-1.01646	-0.291575	0.778012		1.03055	0.293221	0.77812
100169989_at	100169989	DBIL5P2	diazepam binding inhibitor-like 5 pseudogene 2	1.04215	0.724345	0.489447		1.17183	1.93	0.0962514
10016_at	10016	PDCD6	programmed cell death 6	-1.06473	-0.811865	0.440303	0.641148	-1.01351	-0.300533	0.772772	0.82636
100170222_at	100170222	SNAR-I	small ILF3/NF90-associated RNA I	1.10104	1.53537	0.163155	0.361962	-1.11411	-1.62734	0.149058	0.221283
100170227_at	100170227	SNAR-D	small ILF3/NF90-associated RNA D	-1.54571	-1.92392	0.090483	0.256705	1.16762	1.20185	0.269695	0.360796
100170228_at	100170228	SNAR-G2	small ILF3/NF90-associated RNA G2	-1.15361	-1.84267	0.10254	0.27538	1.01819	0.131797	0.898969	0.92622
100170229_at	100170229	SRRM5	serine/arginine repetitive matrix 5	-1.00373	-0.0550266	0.957464		-1.07584	-0.864996	0.41658
100170765_at	100170765	C19orf69	chromosome 19 open reading frame 69	-1.10344	-1.57031	0.154897		1.06698	0.7211	0.494943
100170841_at	100170841	C17orf96	chromosome 17 open reading frame 96	1.08643	1.33934	0.217179	0.426613	-1.39524	-4.68248	0.00245095	0.00834066
10017_at	10017	BCL2L10	BCL2-like 10 (apoptosis facilitator)	1.15484	1.2337	0.252251		1.03943	0.786248	0.458303
100187716_at	100187716	MIR1224	microRNA 1224	-1.17997	-1.20384	0.262983		-1.3767	-2.47379	0.0436616
100188893_at	100188893	TOMM6	translocase of outer mitochondrial membrane 6 homolog (yeast)	-1.06829	-0.94789	0.370873	0.580502	-1.20083	-3.13047	0.0172891	0.0387382
100188917_at	100188917	ESP33	uncharacterized locus ESP33	1.10419	1.42999	0.190507		-1.07418	-0.740516	0.483825
100188947_at	100188947	LOC100188947	uncharacterized LOC100188947	-1.09586	-1.18792	0.268857		-1.27073	-2.5803	0.0374588
100188949_at	100188949	LINC00426	long intergenic non-protein coding RNA 426	1.2128	1.44373	0.186724		-1.19164	-0.975382	0.362863
100188953_at	100188953	LINC00092	long intergenic non-protein coding RNA 92	1.1539	1.23771	0.250837		1.00448	0.15148	0.884004
100188954_at	100188954	DNMBP-AS1	DNMBP antisense RNA 1	-1.014	-0.0185801	0.98563		-1.12794	-1.5968	0.155706
100189589_at	100189589	DCTN1-AS1	DCTN1 antisense RNA 1	1.0958	1.22133	0.256651		-1.013	-0.207531	0.841688
10018_at	10018	BCL2L11	BCL2-like 11 (apoptosis facilitator)	-1.01533	-0.165734	0.872469	0.935269	1.02041	0.33909	0.744797	0.80277
100190938_at	100190938	RAMP2-AS1	RAMP2 antisense RNA 1	-1.07583	-1.15183	0.282573		1.10033	0.933365	0.382654
100190939_at	100190939	TPT1-AS1	TPT1 antisense RNA 1	1.77189	8.85097	2.06465e-05	0.00180271	2.10156	15.0175	1.86359e-06	8.98304e-05
100190940_at	100190940	LOC100190940	uncharacterized LOC100190940	1.16699	0.847128	0.421487		1.19533	2.34419	0.0526661
100190949_at	100190949	C5orf52	chromosome 5 open reading frame 52	1.09237	1.54757	0.160228		-1.17773	-1.65547	0.14317
100191040_at	100191040	C2CD4D	C2 calcium-dependent domain containing 4D	-1.05079	-0.503843	0.627921		1.02218	0.354814	0.733504
100192204_at	100192204	LOC100192204	peptidylprolyl isomerase A (cyclophilin A) pseudogene	1.08257	0.946988	0.371306	0.580638	-1.34504	-4.48091	0.00309542	0.00994678
100192378_at	100192378	ZFHX4-AS1	ZFHX4 antisense RNA 1	1.03241	0.444235	0.668618		-1.05692	-0.837426	0.430866
100192379_at	100192379	PP12613	uncharacterized LOC100192379	-1.00774	-0.0683773	0.94716		1.00848	-0.00146794	0.998871
100192386_at	100192386	FLJ16779	uncharacterized LOC100192386	1.03474	-0.091773	0.92913		1.10328	1.06609	0.322849
100192420_at	100192420	FLJ41941	uncharacterized LOC100192420	-1.01157	-0.167093	0.871434		-1.07413	-0.968787	0.365916
100192426_at	100192426	LOC100192426	uncharacterized LOC100192426	1.07353	0.818977	0.436462	0.637826	-1.00648	-0.110287	0.915374	0.93818
10019_at	10019	SH2B3	SH2B adaptor protein 3	1.03231	0.453705	0.662069	0.806487	-1.59952	-5.75487	0.000778031	0.0034935
1001_at	1001	CDH3	cadherin 3, type 1, P-cadherin (placental)	-1.11944	-1.8729	0.097885	0.268707	-1.04555	-1.00534	0.349242	0.443936
10020_at	10020	GNE	glucosamine (UDP-N-acetyl)-2-epimerase/N-acetylmannosamine kinase	-1.01484	-0.259704	0.801636	0.893776	-1.23582	-4.09592	0.00491599	0.0143729
100216001_at	100216001	LOC100216001	uncharacterized LOC100216001	-1.25134	-1.91854	0.0912377	0.258213	-1.44921	-2.63856	0.0344614	0.0672044
100216479_at	100216479	LOC100216479	uncharacterized LOC100216479	-1.15708	-1.41933	0.193486	0.398702	1.07413	0.914288	0.391905	0.48643
100216545_at	100216545	LOC100216545	uncharacterized LOC100216545	-1.27642	-3.10938	0.0144181	0.0880961	1.06809	1.1692	0.281764	0.373498
100216546_at	100216546	LOC100216546	uncharacterized LOC100216546	-1.55285	-6.16937	0.000265746	0.00788067	-1.05735	-0.499082	0.633497	0.709182
10021_at	10021	HCN4	hyperpolarization activated cyclic nucleotide-gated potassium channel 4	1.02548	0.304866	0.768232	0.874017	-1.05706	-0.649211	0.537555	0.625116
10022_at	10022	INSL5	insulin-like 5	1.02673	0.385124	0.710161		1.03769	0.495951	0.635591
100233209_at	100233209	PCED1B-AS1	PCED1B antisense RNA 1	-1.06747	-0.633973	0.543756		1.39762	1.82453	0.112185
10023_at	10023	FRAT1	frequently rearranged in advanced T-cell lymphomas	1.06358	0.800369	0.44656		1.39978	5.19868	0.00138396
100240734_at	100240734	LOC100240734	uncharacterized LOC100240734	1.24364	1.96693	0.0846623		-1.49094	-3.56457	0.00965622
100240735_at	100240735	LOC100240735	uncharacterized LOC100240735	1.00749	0.139546	0.89246		-1.38707	-4.27783	0.00393995
10024_at	10024	TROAP	trophinin associated protein (tastin)	-1.11722	-1.24595	0.247954	0.460326	-1.79015	-11.0085	1.42155e-05	0.000262753
10025_at	10025	MED16	mediator complex subunit 16	1.07318	0.965352	0.362577	0.573533	1.01603	0.328472	0.752461	0.809452
100268168_at	100268168	LOC100268168	uncharacterized LOC100268168	-1.25951	-2.20867	0.0581258		1.34397	2.22965	0.0622047
10026_at	10026	PIGK	phosphatidylinositol glycan anchor biosynthesis, class K	1.09025	1.11821	0.295857	0.507776	1.17242	3.55288	0.00980537	0.0246147
100270679_at	100270679	LOC100270679	uncharacterized LOC100270679	1.07221	0.965603	0.362459		-1.05949	-0.924017	0.387167
100270746_at	100270746	LOC100270746	uncharacterized LOC100270746	1.08765	1.03921	0.329027		1.10997	1.23279	0.258666
100270804_at	100270804	LOC100270804	uncharacterized LOC100270804	1.02294	0.330959	0.749158		1.29392	3.06553	0.0189056
100271702_at	100271702	LOC100271702	uncharacterized LOC100271702	-1.04431	-0.616255	0.554814		1.06065	0.60937	0.562124
100271715_at	100271715	ARHGEF33	Rho guanine nucleotide exchange factor (GEF) 33	1.05813	0.42519	0.681879	0.819652	-1.25018	-1.91067	0.0989963	0.157966
100271722_at	100271722	LOC100271722	uncharacterized LOC100271722	-1.50309	-3.54837	0.00749942		-1.28865	-1.88364	0.102962
100271832_at	100271832	LOC100271832	uncharacterized LOC100271832	1.0224	0.234654	0.820358		-1.10626	-1.06023	0.325325
100271836_at	100271836	LOC100271836	smg-1 homolog, phosphatidylinositol 3-kinase-related kinase (C. elegans) pseudogene	-1.04452	-0.438321	0.672723	0.813508	1.17818	2.82319	0.0265144	0.0542634
100271846_at	100271846	ERVV-2	endogenous retrovirus group V, member 2	1.02361	0.376117	0.716587		-1.0851	-1.59038	0.157138
100271927_at	100271927	RASA4B	RAS p21 protein activator 4B	1.16776	1.02906	0.33349		1.98518	7.68831	0.000137857
100272147_at	100272147	MTCP1NB	mature T-cell proliferation 1 neighbor	-1.00277	0.0973985	0.924801	0.96477	1.05964	1.02922	0.338669	0.433555
100272217_at	100272217	LOC100272217	uncharacterized LOC100272217	1.01275	0.205783	0.842089		1.00527	0.122568	0.906001
100272228_at	100272228	LOC100272228	uncharacterized LOC100272228	1.04088	0.353734	0.732659	0.852736	1.63559	5.85687	0.000702996	0.00323186
100286844_at	100286844	BCDIN3D-AS1	BCDIN3D antisense RNA 1	1.14906	1.01974	0.337629		1.36012	1.98021	0.0894673
100286922_at	100286922	LOC100286922	DnaJ (Hsp40) homolog, subfamily B, member 3 pseudogene	1.10992	0.799056	0.447279	0.647541	1.19133	1.59971	0.155061	0.22881
100286925_at	100286925	LOC100286925	uncharacterized LOC100286925	-1.00257	0.121701	0.90613		-1.01619	-0.244915	0.813766
100286938_at	100286938	VPS13A-AS1	VPS13A antisense RNA 1	-1.08362	-1.13583	0.288835		-1.12564	-2.39742	0.0487568
100286979_at	100286979	ANAPC1P1	anaphase promoting complex subunit 1 pseudogene 1	1.02958	0.316098	0.76		1.0807	0.498033	0.634198
100287010_at	100287010	LOC100287010	uncharacterized LOC100287010	-1.06903	-0.795637	0.449153		-1.14128	-0.836152	0.431534
100287015_at	100287015	LOC100287015	uncharacterized LOC100287015	1.11914	1.60205	0.147726		-1.12778	-1.02503	0.340507
100287029_at	100287029	DDX11L10	DEAD/H (Asp-Glu-Ala-Asp/His) box helicase 11 like 10	-1.02013	-0.128306	0.901066	0.951411	-1.22588	-1.42276	0.199127	0.281637
100287036_at	100287036	LOC100287036	uncharacterized LOC100287036	1.04076	0.607708	0.560195		-1.11171	-1.20112	0.269959
100287042_at	100287042	LOC100287042	uncharacterized LOC100287042	1.00038	-0.0391778	0.969707	0.98609	1.14397	1.9967	0.0873438	0.142835
100287049_at	100287049	LOC100287049	uncharacterized LOC100287049	-1.03549	-0.479427	0.644438		1.54381	2.83181	0.0261944
100287063_at	100287063	LOC100287063	uncharacterized LOC100287063	1.13221	1.99985	0.0804531	0.240118	-1.01628	-0.276636	0.790299	0.841382
100287082_at	100287082	LOC100287082	uncharacterized LOC100287082	1.08646	0.85192	0.418974		-1.12095	-1.20174	0.269734
100287098_at	100287098	LOC100287098	uncharacterized LOC100287098	1.11945	1.38109	0.204516	0.411247	1.11899	1.45315	0.190827	0.272083
100287114_at	100287114	LINC00421	long intergenic non-protein coding RNA 421	-1.14966	-1.34785	0.214545		-1.09785	-0.9691	0.36577
100287144_at	100287144	LOC100287144	ubiquitin carboxyl-terminal hydrolase 17-like	-1.24782	-1.10711	0.300352	0.511828	-1.04707	-0.335122	0.747657	0.805376
100287160_at	100287160	LOC100287160	uncharacterized LOC100287160	1.05254	0.771862	0.462336		-1.22934	-2.37916	0.0500632
100287166_at	100287166	LOC100287166	uncharacterized LOC100287166	1.02905	0.398634	0.700567	0.832526	1.11066	1.04868	0.330244	0.424703
100287171_at	100287171	WASH1	WAS protein family homolog 1	1.00281	-0.041874	0.967623	0.985532	1.24609	2.50682	0.0416314	0.0782139
100287175_at	100287175	LOC100287175	uncharacterized LOC100287175	-1.03132	-0.395938	0.702478	0.833672	-1.05867	-1.24686	0.253776	0.342832
100287177_at	100287177	LOC100287177	uncharacterized LOC100287177	1.00663	0.0929489	0.928225	0.966068	1.02715	0.354274	0.73389	0.79331
100287216_at	100287216	SH3RF3-AS1	SH3RF3 antisense RNA 1	1.04324	0.490807	0.636712		1.08067	1.43444	0.195897
100287225_at	100287225	LOC100287225	uncharacterized LOC100287225	1.00386	0.0909367	0.929774		-1.08497	-1.4519	0.191161
100287226_at	100287226	ZNF729	zinc finger protein 729	1.19645	2.69362	0.0272865		1.08409	1.51917	0.173868
100287227_at	100287227	TIPARP-AS1	TIPARP antisense RNA 1	-1.04933	-0.623987	0.549972	0.726387	1.72831	3.41935	0.0116984	0.0282478
100287284_at	100287284	MANSC4	MANSC domain containing 4	-1.11034	-1.56795	0.155443		1.10132	0.761966	0.471737
100287290_at	100287290	LOC100287290	cytokine receptor CRL2	-1.45465	-4.80619	0.00133622		1.20946	1.41403	0.201569
100287301_at	100287301	GS52	uncharacterized LOC100287301	1.26137	2.29204	0.0510293		1.1428	1.94965	0.0935375
100287313_at	100287313	LOC100287313	uncharacterized LOC100287313	1.12007	1.3347	0.21863	0.42834	1.34568	2.75072	0.0293757	0.0590007
100287314_at	100287314	LOC100287314	uncharacterized LOC100287314	1.89047	5.9576	0.000336061	0.00914209	1.37777	4.05055	0.00519907	0.0150088
100287329_at	100287329	LOC100287329	uncharacterized LOC100287329	-1.02276	-0.340846	0.741978		1.00153	-0.0065332	0.994975
100287362_at	100287362	PRSS46	protease, serine, 46	1.00714	0.147657	0.886259		-1.24518	-2.35278	0.0520146
100287366_at	100287366	OSTM1-AS1	OSTM1 antisense RNA 1	1.03907	0.401089	0.69883		-1.14301	-1.46604	0.187402
100287387_at	100287387	LOC100287387	uncharacterized LOC100287387	1.03176	0.367122	0.723028	0.847158	1.05424	0.749604	0.478678	0.570929
100287413_at	100287413	LOC100287413	uncharacterized LOC100287413	-1.06643	-0.556769	0.592881		1.07294	0.785242	0.458855
100287477_at	100287477	LOC100287477	zinc finger protein 420-like	-1.21215	-1.44493	0.186397		-1.03896	-0.169556	0.870305
100287482_at	100287482	LOC100287482	uncharacterized LOC100287482	1.17449	2.13355	0.0653526	0.214228	-1.02722	-0.388958	0.709227	0.773154
100287497_at	100287497	LOC100287497	uncharacterized LOC100287497	1.13507	0.784597	0.455242		1.10218	0.721393	0.494775
100287559_at	100287559	ADPGK-AS1	ADPGK antisense RNA 1	1.07331	0.928648	0.380178		1.02428	0.391265	0.7076
100287569_at	100287569	LINC00173	long intergenic non-protein coding RNA 173	-1.20142	-1.84531	0.102124		-1.13391	-1.63416	0.147609
100287576_at	100287576	LOC100287576	uncharacterized LOC100287576	1.11311	0.377945	0.715281		-1.28786	-2.12385	0.0725688
100287592_at	100287592	LOC100287592	uncharacterized LOC100287592	1.24389	2.378	0.0446157		1.00784	0.171198	0.869063
100287612_at	100287612	LOC100287612	uncharacterized LOC100287612	1.0322	0.29164	0.777964		1.28531	1.483	0.18298
100287616_at	100287616	LOXL1-AS1	LOXL1 antisense RNA 1	1.08846	1.35416	0.212609	0.420963	-1.11329	-1.62745	0.149035	0.221273
100287628_at	100287628	LOC100287628	uncharacterized LOC100287628	-1.88262	-5.48042	0.000582534	0.0130774	-1.05116	-0.747892	0.479645	0.571768
100287632_at	100287632	LOC100287632	selenoprotein K pseudogene	-1.04141	-0.437937	0.67299		-1.05671	-0.875779	0.411087
100287633_at	100287633	LOC100287633	protein FAM27E2-like	1.43775	3.58821	0.007076	0.0569669	-1.01059	0.0925904	0.928904	0.947728
100287651_at	100287651	LOC100287651	lipoxygenase homology domain-containing protein 1-like	-1.01776	-0.285165	0.782745		-1.02892	-0.34221	0.74255
100287664_at	100287664	TSRM	zinc finger domain-related protein TSRM	-1.05865	-0.525407	0.613515		1.14134	1.72858	0.12888
100287718_at	100287718	LOC100287718	uncharacterized LOC100287718	1.06023	0.484182	0.641204		1.09528	0.854387	0.422036
100287722_at	100287722	AP4B1-AS1	AP4B1 antisense RNA 1	-1.03355	-0.438351	0.672702		-1.08529	-1.43569	0.195555
100287765_at	100287765	LINC00630	long intergenic non-protein coding RNA 630	-1.04088	-0.658877	0.528438	0.712095	1.00512	0.106891	0.917968	0.94025
100287792_at	100287792	LOC100287792	uncharacterized LOC100287792	1.03293	0.134409	0.896392		-1.17573	-1.53875	0.169111
100287813_at	100287813	LOC100287813	uncharacterized LOC100287813	1.09147	0.853729	0.418028	0.621928	-1.03234	-0.145962	0.888194	0.917782
100287814_at	100287814	LINC00582	long intergenic non-protein coding RNA 582	1.13996	1.55132	0.159339		-1.11059	-1.22528	0.261306
100287834_at	100287834	LOC100287834	uncharacterized LOC100287834	1.33614	1.81866	0.106385	0.281297	1.49005	2.62796	0.0349871	0.0679449
100287837_at	100287837	LOC100287837	uncharacterized LOC100287837	1.02049	-0.0282967	0.978117		-1.13004	-1.49732	0.179322
100287846_at	100287846	LOC100287846	patched 1 pseudogene	-1.05452	-0.529491	0.610807		1.10733	1.65213	0.143857
100287852_at	100287852	LOC100287852	protein FAM136A-like	-1.04775	-0.284063	0.783559		1.05024	0.419971	0.687489
100287879_at	100287879	LOC100287879	uncharacterized LOC100287879	-1.02224	-0.218954	0.832156		-1.20361	-2.21838	0.0632335
100287894_at	100287894	LOC100287894	uncharacterized LOC100287894	1.2024	1.84125	0.102763		-1.1958	-1.04423	0.332157
100287896_at	100287896	LOC100287896	uncharacterized LOC100287896	1.29428	3.18152	0.0129293	0.0824845	1.76581	7.81455	0.000124673	0.000964485
100287898_at	100287898	TTC34	tetratricopeptide repeat domain 34	1.29962	2.91845	0.0192893	0.103118	1.00454	0.0137148	0.989452	0.992378
100287902_at	100287902	LGALS8-AS1	LGALS8 antisense RNA 1	1.09889	1.39522	0.200379		-1.02934	-0.368432	0.72378
100287922_at	100287922	ANKRD18CP	ankyrin repeat domain 18C, pseudogene	-1.12404	-1.19973	0.264489		1.01899	0.0310345	0.976135
100287932_at	100287932	TIMM23	translocase of inner mitochondrial membrane 23 homolog (yeast)	-1.06581	-0.940595	0.374381	0.582913	-1.19296	-3.7525	0.00756821	0.0200822
100287934_at	100287934	LOC100287934	uncharacterized LOC100287934	-1.09751	-1.18223	0.270984	0.484974	1.2489	2.26714	0.0589025	0.103688
100287944_at	100287944	LOC100287944	uncharacterized LOC100287944	1.04832	0.602188	0.563685		-1.07229	-0.829593	0.434988
100287948_at	100287948	GM140	uncharacterized LOC100287948	-1.02859	-0.204551	0.84302		1.09067	0.867557	0.415271
100288069_at	100288069	LOC100288069	general transcription factor IIi pseudogene	1.03468	0.243069	0.814055	0.901711	1.00506	0.0285467	0.978048	0.983515
100288077_at	100288077	WTAPP1	Wilms tumor 1 associated protein pseudogene 1	-1.01416	-0.144376	0.888766		1.00663	0.117495	0.909871
100288079_at	100288079	LOC100288079	microtubule-associated protein 1 light chain 3 beta pseudogene	1.03954	0.446294	0.667191		-1.0021	-0.0378954	0.970862
100288102_at	100288102	LOC100288102	uncharacterized LOC100288102	1.06157	0.476772	0.646247	0.794878	1.25037	2.41466	0.0475553	0.0871588
100288122_at	100288122	LOC100288122	uncharacterized LOC100288122	1.04735	0.56858	0.585209		-1.03103	-0.360112	0.729714
100288123_at	100288123	LOC100288123	uncharacterized LOC100288123	-1.03178	-0.444176	0.668659	0.811204	1.01475	0.270816	0.794588	0.844602
100288144_at	100288144	LOC100288144	uncharacterized LOC100288144	-1.0777	-0.874689	0.407178		1.05419	0.755241	0.475505
100288152_at	100288152	LOC100288152	uncharacterized LOC100288152	1.11182	1.52538	0.16559	0.364985	1.62412	3.82366	0.00691082	0.0186458
100288160_at	100288160	LOC100288160	esophagus cancer-related gene-2 interaction susceptibility protein	1.19142	1.77752	0.113292		-1.05246	-0.591204	0.573547
100288181_at	100288181	LOC100288181	uncharacterized LOC100288181	1.03467	0.436659	0.673879		1.00552	0.0902205	0.930718
100288198_at	100288198	LOC100288198	uncharacterized LOC100288198	1.18522	1.9707	0.0841703	0.245559	-1.01322	-0.266923	0.79746	0.847255
100288208_at	100288208	LOC100288208	uncharacterized LOC100288208	-1.05016	-0.729038	0.486724		-1.01519	-0.288898	0.781288
100288287_at	100288287	KRTAP22-2	keratin associated protein 22-2	-1.11058	-1.21939	0.25735		-1.10933	-1.25949	0.249458
100288310_at	100288310	LOC100288310	uncharacterized LOC100288310	-1.05341	-0.887948	0.400419		-1.07398	-0.702149	0.505957
100288323_at	100288323	KRTAP21-3	keratin associated protein 21-3	1.03508	0.266521	0.796564		1.12595	1.59159	0.156867
100288336_at	100288336	LOC100288336	Putative uncharacterized protein ENSP00000383251	-1.00904	-0.139789	0.892274	0.946126	-1.0192	-0.237078	0.819596	0.865186
100288346_at	100288346	LOC100288346	uncharacterized LOC100288346	1.15782	2.09807	0.0690658		-1.19287	-1.27801	0.24324
100288413_at	100288413	ERVMER34-1	endogenous retrovirus group MER34, member 1	1.28316	3.13685	0.013831	0.0857979	-1.26688	-3.23674	0.0149547	0.0344575
100288428_at	100288428	LOC100288428	uncharacterized LOC100288428	-1.04832	-0.403799	0.696915		-1.0557	-0.605278	0.564686
100288432_at	100288432	LOC100288432	uncharacterized LOC100288432	1.10917	0.988746	0.351681		-1.01413	-0.232314	0.823147
100288485_at	100288485	MTRNR2L7	MT-RNR2-like 7	1.02985	0.309723	0.764668		1.00502	-0.0736559	0.943409
100288486_at	100288486	DDX11L9	DEAD/H (Asp-Glu-Ala-Asp/His) box helicase 11 like 9	1.02914	0.381445	0.712782	0.840182	1.14511	0.666692	0.526986	0.615692
100288524_at	100288524	LOC100288524	forkhead box L1-like	1.1938	1.5394	0.162183	0.360873	-1.11041	-0.874126	0.411926	0.506989
100288568_at	100288568	LOC100288568	uncharacterized LOC100288568	1.33922	2.41493	0.0421147		1.06049	0.454412	0.663716
100288594_at	100288594	LOC100288594	uncharacterized LOC100288594	1.05601	0.647897	0.535159	0.717037	1.16614	1.64894	0.144517	0.21549
100288619_at	100288619	LOC100288619	uncharacterized LOC100288619	-1.07011	-0.858355	0.415616		-1.05388	-0.687491	0.514584
100288637_at	100288637	LOC100288637	OTU domain containing 7A pseudogene	-1.49208	-3.87477	0.00468877	0.0453216	-2.43051	-11.2988	1.20119e-05	0.000236784
100288728_at	100288728	LOC100288728	uncharacterized LOC100288728	1.02442	0.3802	0.71367		-1.09142	-1.62579	0.149388
100288730_at	100288730	PAN3-AS1	PAN3 antisense RNA 1	-1.22547	-2.17731	0.0610413		-1.04153	-0.399748	0.701629
100288748_at	100288748	LOC100288748	uncharacterized LOC100288748	-1.07714	-0.644259	0.537397		1.17312	2.26501	0.0590854
100288778_at	100288778	LOC100288778	WAS protein family homolog 1 pseudogene	1.00152	0.0395688	0.969404	0.98609	1.03339	0.344141	0.741161	0.799464
100288797_at	100288797	TMEM239	transmembrane protein 239	-1.04147	-0.654008	0.531412		-1.02481	-0.325935	0.754297
100288798_at	100288798	LOC100288798	uncharacterized LOC100288798	-1.00179	0.0723565	0.944091	0.973975	1.55797	2.50672	0.0416375	0.0782145
100288801_at	100288801	FRG2C	FSHD region gene 2 family, member C	-1.20522	-1.83685	0.103459		1.01855	0.235692	0.820629
100288814_at	100288814	LOC100288814	uncharacterized LOC100288814	-1.2891	-2.27562	0.0523556		-1.22276	-1.11466	0.302926
100288831_at	100288831	SRGAP3-AS3	SRGAP3 antisense RNA 3	-1.00626	-0.0943495	0.927147		1.03789	0.376272	0.718207
100288842_at	100288842	LOC100288842	UDP-GlcNAc:betaGal beta-1,3-N-acetylglucosaminyltransferase 5 pseudogene	1.14393	2.11889	0.0668621	0.21692	-1.04058	-0.741193	0.48344	0.575276
100288846_at	100288846	LOC100288846	uncharacterized LOC100288846	-1.09646	-1.02689	0.334448		1.28259	2.03919	0.0821001
100288866_at	100288866	LOC100288866	uncharacterized LOC100288866	1.08475	1.46271	0.181609		1.20978	3.19708	0.0157836
100288911_at	100288911	LOC100288911	uncharacterized LOC100288911	-1.46719	-4.96419	0.00109364		-1.11822	-1.22963	0.259772
100288974_at	100288974	LOC100288974	BMS1 homolog, ribosome assembly protein (yeast) pseudogene	-1.02178	-0.221986	0.829874		1.18162	2.35402	0.0519208
100289017_at	100289017	MOXD2P	monooxygenase, DBH-like 2, pseudogene	1.02101	0.281858	0.78519		1.09994	0.832455	0.433478
100289019_at	100289019	LOC100289019	uncharacterized LOC100289019	-1.01038	-0.109629	0.915397	0.960707	2.26833	8.37783	8.08791e-05	0.000728075
100289090_at	100289090	LOC100289090	uncharacterized LOC100289090	1.0938	0.958254	0.365933		-1.10569	-1.0992	0.309156
100289092_at	100289092	LOC100289092	uncharacterized LOC100289092	1.02431	0.354383	0.732191		1.07936	0.650363	0.536854
100289098_at	100289098	LOC100289098	uncharacterized LOC100289098	-1.00547	-0.111045	0.91431	0.960285	1.10709	0.877377	0.410278	0.505329
100289124_at	100289124	FAM27E2	family with sequence similarity 27, member E2	1.12173	0.913203	0.387769	0.595309	-1.10317	-1.22517	0.261345	0.351614
100289137_at	100289137	LOC100289137	uncharacterized LOC100289137	-1.01296	-0.160159	0.876717	0.937441	-1.01339	-0.189852	0.854981	0.892692
100289151_at	100289151	LOC100289151	protein artemis-like	1.06086	0.562314	0.589272		1.3913	4.57149	0.00278512
100289178_at	100289178	GNG12-AS1	GNG12 antisense RNA 1	1.01824	0.300826	0.7712		1.06174	0.849684	0.424471
100289187_at	100289187	LOC100289187	transmembrane protein 225-like	-1.16899	-2.39218	0.0436384		1.17959	2.42489	0.0468566
100289211_at	100289211	LINC00624	long intergenic non-protein coding RNA 624	-1.16804	-1.70126	0.127223		1.03647	0.421885	0.686157
100289230_at	100289230	LOC100289230	uncharacterized LOC100289230	-1.14343	-1.46624	0.18067		1.12339	1.65585	0.143092
100289255_at	100289255	LINC00675	long intergenic non-protein coding RNA 675	1.08099	0.798516	0.447574		1.01307	0.166868	0.872339
100289265_at	100289265	FAM197Y1	family with sequence similarity 197, Y-linked, member 1	1.50267	2.93376	0.018842		-1.2059	-1.08958	0.313087
100289274_at	100289274	DNAJC3-AS1	DNAJC3 antisense RNA 1	-1.10208	-1.08347	0.310102	0.520747	1.6729	8.62552	6.73818e-05	0.000651277
100289283_at	100289283	LOC100289283	uncharacterized LOC100289283	1.05981	0.895341	0.396686	0.603096	1.08386	0.70312	0.505389	0.595669
100289341_at	100289341	LOC100289341	uncharacterized LOC100289341	1.05994	0.335544	0.745825	0.861032	1.09183	1.27552	0.244068	0.332144
100289361_at	100289361	LOC100289361	uncharacterized LOC100289361	-1.00869	-0.16973	0.869427		-1.13867	-1.14735	0.290088
100289373_at	100289373	UBAC2-AS1	UBAC2 antisense RNA 1	-1.07366	-0.624898	0.549403	0.725991	-1.35233	-4.31698	0.00375911	0.0115628
100289388_at	100289388	LOC100289388	uncharacterized LOC100289388	1.4381	2.2998	0.0504148		1.29923	2.01615	0.0849031
100289410_at	100289410	MCF2L-AS1	MCF2L antisense RNA 1	-1.02063	-0.30666	0.766914		-1.31674	-2.32427	0.0542111
100289424_at	100289424	LOC100289424	uncharacterized LOC100289424	1.0396	0.217613	0.833166		1.00362	0.104028	0.920156
100289455_at	100289455	LOC100289455	uncharacterized LOC100289455	-1.3111	-3.14505	0.0136607		1.0355	0.345275	0.740346
100289462_at	100289462	DEFB4B	defensin, beta 4B	1.18433	1.07511	0.313607		1.13857	0.816907	0.441723
100289473_at	100289473	LOC100289473	cytoskeleton associated protein 2-like pseudogene	-1.04021	-0.607675	0.560215		1.03532	0.51174	0.625065
100289495_at	100289495	LOC100289495	uncharacterized LOC100289495	1.06843	1.03004	0.333057		-1.07855	-0.687027	0.514859
100289509_at	100289509	LOC100289509	uncharacterized LOC100289509	1.1751	1.38729	0.202691		-1.0866	-0.796928	0.452479
100289511_at	100289511	LOC100289511	uncharacterized LOC100289511	-1.00377	0.00446813	0.996544	0.998119	-1.10801	-1.49789	0.179178	0.25824
100289580_at	100289580	LOC100289580	uncharacterized LOC100289580	1.02425	0.198155	0.847855	0.92157	-1.27268	-3.57997	0.00946345	0.023921
100289635_at	100289635	ZNF605	zinc finger protein 605	-1.00387	-0.110811	0.91449	0.960399	1.31443	3.22401	0.0152155	0.0349153
100289650_at	100289650	LOC100289650	uncharacterized LOC100289650	-1.13126	-1.63114	0.141419		-1.08912	-0.696025	0.50955
100289656_at	100289656	LOC100289656	Dexi homolog (mouse) pseudogene	-1.12249	-1.83031	0.104501		-1.01908	-0.254106	0.806944
100289673_at	100289673	LOC100289673	phosphoglycerate mutase family member 5 pseudogene	-1.10321	-1.25796	0.243803		-1.02773	-0.335409	0.74745
100289678_at	100289678	ZNF783	zinc finger family member 783	1.01458	0.258072	0.802852	0.89454	-1.10202	-1.10037	0.308681	0.40207
100291105_at	100291105	LOC100291105	uncharacterized LOC100291105	1.06366	1.08577	0.309143		-1.01589	0.064226	0.950642
100292680_at	100292680	LOC100292680	uncharacterized LOC100292680	1.06835	0.668478	0.522603		1.0422	0.281131	0.786992
100293044_at	100293044	LOC100293044	uncharacterized LOC100293044	1.27472	2.18854	0.0599816	0.203862	1.32798	2.40298	0.0483655	0.0883917
100293516_at	100293516	ZNF587B	zinc finger protein 587B	-1.22083	-3.11299	0.0143394	0.0878267	-1.35161	-3.86949	0.00652062	0.0178392
100293612_at	100293612	LOC100293612	uncharacterized LOC100293612	1.1972	1.3389	0.217319		1.06423	1.27903	0.242901
100293704_at	100293704	LOC100293704	uncharacterized LOC100293704	-1.16815	-1.15476	0.281441		-1.19714	-2.01489	0.0850588
100293962_at	100293962	LOC100293962	uncharacterized LOC100293962	-1.00183	0.0485538	0.962462		-1.1927	-2.32024	0.0545294
100294145_at	100294145	LOC100294145	uncharacterized LOC100294145	1.09418	1.15975	0.279515	0.491721	-1.24469	-3.91202	0.00618008	0.0171509
100294362_at	100294362	LOC100294362	uncharacterized LOC100294362	-1.02478	-0.427864	0.68001		-1.02881	-0.497866	0.63431
100294720_at	100294720	NHEG1	neuroblastoma highly expressed 1	1.05931	0.789198	0.452698		-1.03745	-0.309824	0.765995
1002_at	1002	CDH4	cadherin 4, type 1, R-cadherin (retinal)	1.12783	1.04928	0.324642	0.536682	1.9879	8.08729	0.000100788	0.000837912
100302112_at	100302112	MIR1284	microRNA 1284	-1.37052	-1.74678	0.118727		1.18591	2.31488	0.0549551
100302113_at	100302113	MIR1200	microRNA 1200	-1.00376	0.0423348	0.967267		1.06116	0.736785	0.485948
100302114_at	100302114	MIR513C	microRNA 513c	-1.07166	-1.03092	0.332668		1.13766	2.58875	0.0370077
100302115_at	100302115	MIR1468	microRNA 1468	-1.04322	-0.39673	0.701916		1.02524	0.297058	0.775312
100302116_at	100302116	MIR1265	microRNA 1265	1.17921	1.41029	0.196046		-1.04464	-0.581222	0.579881
100302117_at	100302117	MIR320B1	microRNA 320b-1	1.15481	1.14037	0.287047		-1.05871	-0.674792	0.522134
100302118_at	100302118	MIR1286	microRNA 1286	1.30508	2.77587	0.0240244		-1.25593	-2.1977	0.0651664
100302119_at	100302119	MIR1538	microRNA 1538	1.11228	1.39327	0.200946	0.407043	-1.05961	-1.26137	0.24882	0.337454
100302121_at	100302121	MIR1276	microRNA 1276	1.06609	0.527029	0.612439		-1.19076	-1.44299	0.193564
100302122_at	100302122	MIR1183	microRNA 1183	-1.47012	-2.59298	0.0319041		-1.08798	-1.02477	0.340619
100302123_at	100302123	MIR1275	microRNA 1275	-1.14017	-1.55629	0.158164		-1.05205	-0.74527	0.481128
100302124_at	100302124	MIR1288	microRNA 1288	-1.10282	-1.13442	0.289393		-1.07372	-0.631029	0.548684
100302125_at	100302125	MIR1289-1	microRNA 1289-1	1.02526	0.164555	0.873367		1.00645	-0.00358691	0.997241
100302126_at	100302126	MIR1471	microRNA 1471	-1.07783	-0.497188	0.632401		-1.16191	-1.60739	0.15337
100302128_at	100302128	MIR1302-3	microRNA 1302-3	-1.05972	-0.6633	0.525745		1.16784	2.7077	0.0312263
100302130_at	100302130	MIR1302-4	microRNA 1302-4	1.00331	0.0747879	0.942216		1.35071	1.39288	0.207601
100302131_at	100302131	MIR302F	microRNA 302f	-1.08861	-1.32428	0.221912		1.15858	2.66305	0.0332772
100302134_at	100302134	MIR1289-2	microRNA 1289-2	1.18591	1.32466	0.221791		-1.03034	-0.415854	0.690357
100302135_at	100302135	MIR320C1	microRNA 320c-1	-1.21206	-1.83469	0.103803		1.07667	0.963443	0.368405
100302136_at	100302136	MIR1252	microRNA 1252	-1.01745	-0.304798	0.768281		-1.04367	-0.915117	0.3915
100302137_at	100302137	MIR1914	microRNA 1914	-1.00908	-0.185859	0.857171	0.926818	-1.02165	-0.0455001	0.965019	0.97448
100302138_at	100302138	MIR1292	microRNA 1292	-1.11777	-1.15537	0.281206	0.493078	-1.0242	-0.371051	0.721916	0.783338
100302139_at	100302139	MIR1537	microRNA 1537	1.28356	1.54057	0.161901		1.37212	1.52292	0.172948
100302140_at	100302140	MIR1302-6	microRNA 1302-6	1.06521	0.663893	0.525384		1.0769	0.670555	0.524669
100302141_at	100302141	MIR1913	microRNA 1913	-1.19691	-1.02043	0.33732	0.548567	-1.31155	-2.58645	0.0371301	0.0712048
100302142_at	100302142	MIR1246	microRNA 1246	1.27868	2.18018	0.0607694		-1.149	-1.50297	0.177897
100302144_at	100302144	MIR1912	microRNA 1912	1.13415	2.25863	0.0537638		1.13491	1.50975	0.176201
100302145_at	100302145	MIR1247	microRNA 1247	1.2008	1.68297	0.130793	0.317964	1.14362	2.6081	0.0359958	0.0694737
100302146_at	100302146	MIR1302-5	microRNA 1302-5	-1.54099	-5.19765	0.000818769		-1.01459	0.18667	0.857379
100302147_at	100302147	MIR1302-7	microRNA 1302-7	1.5156	4.59901	0.00174724		1.01385	0.0809854	0.937791
100302148_at	100302148	MIR1263	microRNA 1263	-1.09352	-0.90539	0.391651		-1.03546	-0.298224	0.774459
100302149_at	100302149	MIR1249	microRNA 1249	1.01863	-0.0416272	0.967814	0.985563	1.04494	0.433973	0.677775	0.746488
100302150_at	100302150	MIR1296	microRNA 1296	-1.08581	-0.731772	0.485142	0.678363	-1.16391	-2.40685	0.0480958	0.0879583
100302153_at	100302153	MIR1298	microRNA 1298	1.0369	0.632969	0.544379		1.06353	0.990174	0.356086
100302155_at	100302155	MIR1256	microRNA 1256	-1.1648	-1.04425	0.326825		-1.02873	-0.144971	0.888947
100302156_at	100302156	MIR1229	microRNA 1229	1.02138	0.195961	0.849516	0.922537	-1.00267	0.159731	0.877745	0.909869
100302157_at	100302157	MIR1185-1	microRNA 1185-1	-1.08846	-1.00244	0.345418		1.1919	2.78631	0.027932
100302158_at	100302158	MIR1231	microRNA 1231	1.1337	1.67307	0.132764	0.320693	-1.20479	-1.95583	0.0927004	0.149959
100302159_at	100302159	MIR548F3	microRNA 548f-3	-1.03838	-0.482787	0.642152		-1.01789	-0.380076	0.715509
100302161_at	100302161	MIR1205	microRNA 1205	-1.06182	-0.561675	0.589688	0.75479	-1.55149	-2.03374	0.0827544	0.136688
100302163_at	100302163	MIR1278	microRNA 1278	-1.0668	-0.423825	0.682834		1.01677	0.30321	0.770817
100302164_at	100302164	MIR2113	microRNA 2113	1.01085	0.186276	0.856855	0.926703	-1.06996	-1.06503	0.323297	0.41776
100302166_at	100302166	MIR1322	microRNA 1322	1.0531	0.284499	0.783237		-1.32033	-2.17997	0.0668708
100302167_at	100302167	MIR1299	microRNA 1299	1.03868	0.386804	0.708964	0.838025	-1.32868	-1.70292	0.133734	0.202024
100302169_at	100302169	MIR320D2	microRNA 320d-2	-1.12459	-0.804273	0.444428		-1.17385	-2.42943	0.0465499
100302170_at	100302170	MIR1206	microRNA 1206	-1.21248	-1.62857	0.141967		-1.54498	-3.10142	0.0179931
100302171_at	100302171	MIR1321	microRNA 1321	-1.17805	-1.87711	0.0972528		-1.13034	-0.906007	0.395973
100302172_at	100302172	MIR1258	microRNA 1258	-1.48708	-3.1382	0.0138029		-1.30023	-2.12599	0.0723426
100302175_at	100302175	MIR1207	microRNA 1207	-1.10384	-1.32184	0.222686		-1.22867	-2.41524	0.0475151
100302177_at	100302177	MIR1269A	microRNA 1269a	1.1038	0.540721	0.603392	0.765185	-1.42623	-2.13789	0.071099	0.120991
100302178_at	100302178	MIR1295A	microRNA 1295a	1.01603	0.265281	0.797486		1.06856	1.02699	0.339648
100302181_at	100302181	MIR1294	microRNA 1294	1.04982	0.739043	0.480953		-1.04931	-0.289671	0.780721
100302182_at	100302182	MIR1279	microRNA 1279	-1.04253	-0.246211	0.811704		-1.00045	0.0260795	0.979945
100302184_at	100302184	MIR1272	microRNA 1272	-1.04077	-0.55837	0.591837		1.02597	0.483295	0.644095
100302185_at	100302185	MIR1204	microRNA 1204	-1.27573	-3.4133	0.00914678	0.0664607	-1.31681	-3.04606	0.0194212	0.042403
100302186_at	100302186	MIR548I3	microRNA 548i-3	1.00187	-0.00847624	0.993444		1.07535	0.50482	0.629668
100302187_at	100302187	MIR1297	microRNA 1297	1.02443	0.364722	0.72475		1.00677	-0.00567155	0.995638
100302188_at	100302188	MIR1243	microRNA 1243	-1.11354	-0.720995	0.491396		-1.12835	-1.08557	0.314735
100302190_at	100302190	MIR1976	microRNA 1976	-1.04636	-0.40541	0.695778	0.82956	1.03715	0.713457	0.499366	0.590013
100302191_at	100302191	MIR548I4	microRNA 548i-4	-1.09551	-0.652966	0.53205		1.0548	1.1438	0.29146
100302192_at	100302192	MIR548F1	microRNA 548f-1	-1.15955	-1.5511	0.15939		1.04027	0.485354	0.642707
100302193_at	100302193	MIR1255A	microRNA 1255a	-1.20799	-1.16828	0.276253		-1.07464	-0.579566	0.580936
100302195_at	100302195	MIR320C2	microRNA 320c-2	1.04559	0.263851	0.798549		1.07274	0.442614	0.671814
100302196_at	100302196	MIR1234	microRNA 1234	1.2851	2.36559	0.0454894		-2.00247	-4.73366	0.00231206
100302202_at	100302202	MIR1266	microRNA 1266	1.12874	1.74963	0.118214		-1.2166	-1.46275	0.18827
100302203_at	100302203	MIR1271	microRNA 1271	-1.14138	-1.16182	0.278721		1.30265	3.49456	0.0105879
100302204_at	100302204	MIR548I1	microRNA 548i-1	1.24295	1.87334	0.0978185		-1.03316	-0.0748215	0.942515
100302205_at	100302205	MIR1283-2	microRNA 1283-2	-1.14178	-1.14195	0.286429		-1.28374	-1.64603	0.145122
100302208_at	100302208	MIR1253	microRNA 1253	-1.02888	-0.445621	0.667657		-1.0716	-0.938036	0.380414
100302209_at	100302209	MIR1185-2	microRNA 1185-2	1.15479	1.06861	0.316356	0.527757	1.1523	1.45275	0.190932	0.272129
100302210_at	100302210	MIR1909	microRNA 1909	-1.22124	-1.36995	0.207831	0.41557	1.03514	0.461133	0.659124	0.731121
100302211_at	100302211	MIR1203	microRNA 1203	-1.38561	-3.13837	0.0137994		1.30923	1.50305	0.177878
100302212_at	100302212	MIR1324	microRNA 1324	-1.1159	-1.02779	0.33405		-1.3096	-3.0876	0.0183387
100302217_at	100302217	MIR1827	microRNA 1827	-1.01063	0.119636	0.907715		-1.30597	-1.83664	0.110232
100302219_at	100302219	MIR1245A	microRNA 1245a	1.07247	1.09458	0.305489		-1.00568	-0.128933	0.90115
100302220_at	100302220	MIR1293	microRNA 1293	-1.16774	-1.4289	0.190808		-1.33415	-1.82768	0.111674
100302222_at	100302222	MIR1911	microRNA 1911	-1.11629	-1.29796	0.23039		-1.28157	-3.9711	0.00573885
100302223_at	100302223	MIR1302-8	microRNA 1302-8	-1.10014	-1.56474	0.156189		1.03171	0.504309	0.630008
100302225_at	100302225	MIR2053	microRNA 2053	-1.06229	-0.868523	0.410349		1.14866	1.47171	0.185913
100302226_at	100302226	MIR1238	microRNA 1238	1.068	0.782205	0.456569	0.654884	1.10816	1.67142	0.139929	0.209878
100302227_at	100302227	MIR1302-1	microRNA 1302-1	-1.01289	-0.235698	0.819575		-1.0473	-0.581424	0.579753
100302228_at	100302228	MIR1261	microRNA 1261	1.03096	0.399578	0.6999		1.22779	2.98081	0.0212612
100302229_at	100302229	MIR1250	microRNA 1250	-1.18203	-1.83601	0.103592	0.277001	1.07208	0.829965	0.434791	0.529432
100302232_at	100302232	MIR1226	microRNA 1226	-1.15456	-1.58304	0.151984	0.347992	-1.23824	-2.85093	0.0254984	0.0525667
100302235_at	100302235	MIR1179	microRNA 1179	-1.06414	-0.740594	0.480062		1.13065	2.52953	0.0402926
100302236_at	100302236	MIR1260A	microRNA 1260a	-1.04039	-0.389849	0.706799	0.836712	1.05587	0.556791	0.595553	0.676016
100302237_at	100302237	MIR1281	microRNA 1281	1.18632	2.38648	0.0440285	0.169204	-1.00361	-0.173081	0.867639	0.902486
100302238_at	100302238	MIR103B1	microRNA 103b-1	-1.10162	-1.57688	0.153389		1.04631	0.440951	0.672959
100302240_at	100302240	MIR1304	microRNA 1304	-1.3128	-2.92311	0.019152	0.102506	-1.41647	-4.25649	0.00404254	0.0122879
100302242_at	100302242	MIR1236	microRNA 1236	-1.2136	-2.28325	0.051735		-1.10558	-1.03349	0.336809
100302246_at	100302246	MIR1301	microRNA 1301	1.19483	2.40462	0.0427984	0.166682	-1.06252	-0.723216	0.493724	0.585345
100302250_at	100302250	MIR1197	microRNA 1197	-1.0576	-0.74188	0.479324		1.01256	0.136659	0.895268
100302251_at	100302251	MIR1264	microRNA 1264	-1.0972	-0.881205	0.403847		-1.00161	-0.0761615	0.941488
100302254_at	100302254	MIR1282	microRNA 1282	-1.1994	-0.779045	0.458326	0.656112	1.16099	2.6272	0.0350255	0.0680096
100302255_at	100302255	MIR1323	microRNA 1323	1.06282	0.517517	0.618766		-1.13098	-0.719821	0.495682
100302256_at	100302256	MIR1180	microRNA 1180	1.196	2.16896	0.0618425	0.207176	1.1376	2.77219	0.0284955	0.0576101
100302257_at	100302257	MIR1539	microRNA 1539	1.02324	0.394541	0.703468		-1.01341	-0.167751	0.87167
100302259_at	100302259	MIR1202	microRNA 1202	-1.01794	-0.30554	0.767737	0.873837	-1.13284	-1.8622	0.106219	0.167627
100302261_at	100302261	MIR1910	microRNA 1910	1.05529	0.832132	0.429419	0.631446	-1.21234	-3.15755	0.0166593	0.0375705
100302263_at	100302263	MIR1908	microRNA 1908	1.0711	1.10077	0.30294	0.514362	-1.01073	-0.138746	0.89368	0.922462
100302265_at	100302265	MIR1283-1	microRNA 1283-1	-1.00062	0.0888174	0.931405		1.02835	0.291293	0.779533
100302270_at	100302270	MIR1305	microRNA 1305	1.35827	1.28056	0.236147		-1.64814	-1.42573	0.198301
100302273_at	100302273	MIR1254-1	microRNA 1254-1	-1.12457	-0.750314	0.474505	0.668239	1.05437	0.32035	0.758345	0.814288
100302274_at	100302274	MIR1178	microRNA 1178	-1.05778	-0.565605	0.587136		1.00073	0.198174	0.848717
100302275_at	100302275	MIR548L	microRNA 548l	-1.49379	-3.59987	0.00695692	0.0563563	-1.40918	-1.63086	0.148309	0.220368
100302276_at	100302276	MIR1290	microRNA 1290	-1.21605	-1.26536	0.241273		1.41226	2.50017	0.0420319
100302277_at	100302277	MIR548I2	microRNA 548i-2	-1.36192	-2.23802	0.0555225		1.07707	0.324176	0.755571
100302279_at	100302279	MIR1262	microRNA 1262	-1.36778	-2.50058	0.0368445		-1.23181	-1.53598	0.169777
100302280_at	100302280	MIR1237	microRNA 1237	1.59116	6.6176	0.000164607		1.45766	3.89095	0.00634632
100302281_at	100302281	MIR1208	microRNA 1208	1.08552	0.820213	0.435797		1.02921	0.148451	0.886303
100302282_at	100302282	MIR103B2	microRNA 103b-2	-1.0812	-0.99247	0.34997		-1.09541	-1.12307	0.299578
100302283_at	100302283	MIR1227	microRNA 1227	-1.01177	-0.196172	0.849356	0.922437	-1.18084	-2.42624	0.0467652	0.0859793
100302287_at	100302287	MIR548H3	microRNA 548h-3	-1.21361	-1.93061	0.089552		1.13332	2.04721	0.0811455
100302289_at	100302289	MIR1251	microRNA 1251	-1.01883	-0.106755	0.917606		-1.08907	-0.893719	0.402067
100302401_at	100302401	RASAL2-AS1	RASAL2 antisense RNA 1	-1.10715	-1.18391	0.270357	0.484388	-1.07001	-1.2384	0.256706	0.346234
100302640_at	100302640	LOC100302640	uncharacterized LOC100302640	-1.84463	-4.94295	0.00112326		-1.01725	-0.318277	0.759849
100302650_at	100302650	BRE-AS1	BRE antisense RNA 1	-1.26421	-1.80405	0.108791		1.16518	1.07356	0.319721
100302691_at	100302691	LINC00184	long intergenic non-protein coding RNA 184	1.15469	0.883086	0.402888		1.07496	0.513957	0.623595
100302692_at	100302692	FTX	FTX transcript, XIST regulator (non-protein coding)	1.00474	0.0490557	0.962075	0.98276	1.67798	8.89142	5.56613e-05	0.000585116
100302739_at	100302739	PCNA-AS1	PCNA antisense RNA 1	-1.25955	-2.47556	0.0383109	0.15655	-2.09853	-9.03915	5.01607e-05	0.000549811
100302740_at	100302740	FAS-AS1	FAS antisense RNA 1	1.10561	0.760635	0.46865		1.01618	0.0787179	0.939529
100302743_at	100302743	SNORA80B	small nucleolar RNA, H/ACA box 80B	-1.05237	-0.616792	0.554476	0.729499	1.14372	1.26776	0.246665	0.334936
100303491_at	100303491	ZEB2-AS1	ZEB2 antisense RNA 1	-1.05719	-0.69395	0.507316		-1.21983	-1.2739	0.244608
100303728_at	100303728	SLC25A5-AS1	SLC25A5 antisense RNA 1	1.08573	1.07172	0.315038		1.05164	0.810423	0.445194
100303749_at	100303749	LOC100303749	LSM3 homolog, U6 small nuclear RNA associated (S. cerevisiae) pseudogene	-1.18437	-1.77244	0.114173		1.33421	2.62067	0.0353542
100303755_at	100303755	PET117	PET117 homolog (S. cerevisiae)	1.12526	1.86553	0.0989998	0.270078	1.00977	0.154047	0.882055	0.913132
100306951_at	100306951	PITPNA-AS1	PITPNA antisense RNA 1	1.03381	0.498329	0.631632	0.784372	1.15783	2.43592	0.0461153	0.084993
100306975_at	100306975	NDUFAF4P1	NADH dehydrogenase (ubiquinone) complex I, assembly factor 4 pseudogene 1	-1.29012	-2.25662	0.0539326		-1.09871	-1.09599	0.310463
100309464_at	100309464	OTX2-AS1	OTX2 antisense RNA 1	-1.12847	-1.41786	0.1939		1.05947	0.813313	0.443645
100313769_at	100313769	MIR320B2	microRNA 320b-2	-1.3128	-2.39178	0.0436653		1.27998	1.15978	0.285327
100313770_at	100313770	MIR548K	microRNA 548k	-1.46563	-2.56592	0.0332768	0.144167	-1.31704	-3.2741	0.0142165	0.0331014
100313771_at	100313771	MIR548F2	microRNA 548f-2	-1.03083	-0.281003	0.785823		-1.11078	-0.854172	0.422147
100313772_at	100313772	MIR548M	microRNA 548m	-1.00332	0.0791884	0.938823		-1.37522	-1.49371	0.180237
100313774_at	100313774	MIR302E	microRNA 302e	-1.0233	-0.377317	0.715729		-1.14969	-1.82311	0.112417
100313777_at	100313777	MIR670	microRNA 670	-1.02099	-0.195103	0.850165		1.04195	0.629771	0.54946
100313778_at	100313778	MIR759	microRNA 759	1.0416	0.707128	0.499519		1.07711	1.40992	0.202729
100313779_at	100313779	MIR2117	microRNA 2117	1.01634	0.0419679	0.96755	0.985532	-1.18485	-2.441	0.0457782	0.0845143
100313780_at	100313780	MIR2278	microRNA 2278	-1.21913	-2.55677	0.0337545	0.145464	1.24026	3.19027	0.015931	0.0361881
100313822_at	100313822	MIR513B	microRNA 513b	-1.05566	-0.703814	0.501472		-1.11664	-0.804601	0.448327
100313824_at	100313824	MIR663B	microRNA 663b	1.05343	0.526672	0.612676	0.771016	1.06667	1.13282	0.295736	0.388546
100313829_at	100313829	MIR548O	microRNA 548o	-1.02606	-0.305123	0.768043		1.17856	1.63713	0.146983
100313830_at	100313830	MIR548H1	microRNA 548h-1	-1.57571	-3.11509	0.0142939		-1.38766	-2.60422	0.0361962
100313838_at	100313838	MIR764	microRNA 764	1.03828	0.557022	0.592716		-1.03647	-0.510181	0.626101
100313839_at	100313839	MIR2114	microRNA 2114	-1.1647	-1.8435	0.102408		1.0085	0.143743	0.88988
100313840_at	100313840	MIR2115	microRNA 2115	1.06242	1.007	0.343351		-1.00466	0.087123	0.93309
100313841_at	100313841	MIR548Q	microRNA 548q	1.13241	1.85864	0.100055		-1.02679	-0.0385361	0.97037
100313842_at	100313842	MIR2276	microRNA 2276	1.22292	1.29401	0.231688	0.443447	-1.37883	-2.63641	0.0345672	0.0673135
100313843_at	100313843	MIR711	microRNA 711	1.31857	1.6988	0.127699		-1.08654	-0.338373	0.745313
100313886_at	100313886	MIR2116	microRNA 2116	1.02254	0.308479	0.76558		-1.55164	-6.6887	0.000321484
100313892_at	100313892	MIR761	microRNA 761	-1.17517	-2.40865	0.0425301		-1.14737	-1.62603	0.149338
100313896_at	100313896	MIR320D1	microRNA 320d-1	-1.00477	0.0663179	0.948748		-1.23279	-1.58205	0.159015
100313914_at	100313914	MIR548J	microRNA 548j	-1.14205	-0.712056	0.496622		-1.03413	-0.413982	0.691663
100313921_at	100313921	MIR548E	microRNA 548e	-1.3477	-3.57764	0.00718576		-1.1385	-1.29017	0.239227
100313923_at	100313923	MIR449C	microRNA 449c	1.41244	4.28598	0.00265175		1.15108	1.0846	0.315135
100313938_at	100313938	MIR548G	microRNA 548g	1.02489	0.374311	0.717878		1.04693	0.296156	0.775972
100316868_at	100316868	HOTTIP	HOXA distal transcript antisense RNA	1.22355	1.79951	0.10955		1.02269	0.274535	0.791846
100316904_at	100316904	SAP25	Sin3A-associated protein, 25kDa	-1.08279	-1.05058	0.324079	0.53632	1.3084	2.50065	0.0420033	0.0787482
100329109_at	100329109	GCSHP3	glycine cleavage system protein H (aminomethyl carrier) pseudogene 3	1.21706	1.68345	0.130699	0.317948	1.58003	6.03672	0.000589672	0.00283956
100329135_at	100329135	TRPC5OS	TRPC5 opposite strand	-1.04626	-0.663335	0.525723		1.02283	0.381229	0.714692
100335030_at	100335030	LOC100335030	FGFR1 oncogene partner 2 pseudogene	-1.56734	-3.0684	0.0153429		-1.56281	-4.02602	0.00535948
100337591_at	100337591	SNORA70F	small nucleolar RNA, H/ACA box 70F	-1.71902	-2.08069	0.0709594		-1.02422	-0.302663	0.771217
100337616_at	100337616	CSN1S2BP	casein alpha s2-like B, pseudogene	1.03864	0.45842	0.65882		1.00134	-0.0421738	0.967575
100359394_at	100359394	LINC00102	long intergenic non-protein coding RNA 102	-1.10124	-1.39524	0.200373		1.04109	0.749774	0.478582
10036_at	10036	CHAF1A	chromatin assembly factor 1, subunit A (p150)	-1.31205	-4.29197	0.0026303	0.0325966	-1.90293	-14.2195	2.67194e-06	0.000106648
100379132_at	100379132	SNORA70G	small nucleolar RNA, H/ACA box 70G	-1.18137	-2.06037	0.0732381	0.228856	1.12228	1.06314	0.324094	0.418468
100379141_at	100379141	SNORA70D	small nucleolar RNA, H/ACA box 70D	1.12561	1.09929	0.303546	0.51493	-1.06809	-1.27929	0.242814	0.330804
100379174_at	100379174	MACROD2-AS1	MACROD2 antisense RNA 1	1.0057	0.0703784	0.945616		1.01389	0.00461332	0.996452
100379220_at	100379220	TMED11P	transmembrane emp24 protein transport domain containing 11, pseudogene	1.17236	2.07459	0.0716356		-1.17427	-1.58895	0.157459
100379224_at	100379224	LOC100379224	uncharacterized LOC100379224	1.01447	0.0983341	0.924081		1.24706	1.5465	0.167261
100379249_at	100379249	BOK-AS1	BOK antisense RNA 1	1.12418	0.657748	0.529126		-1.29152	-1.95232	0.0931748
100379250_at	100379250	SNORA70E	small nucleolar RNA, H/ACA box 70E	-1.48169	-4.06499	0.00359103	0.0390126	-1.15464	-0.814616	0.442947	0.537085
100379251_at	100379251	NPPA-AS1	NPPA antisense RNA 1	-1.22439	-1.85774	0.100194	0.271742	1.17914	1.71968	0.130545	0.198182
100379345_at	100379345	MIR181A2HG	MIR181A2 host gene (non-protein coding)	-1.14662	-1.20555	0.262361		1.16979	2.2064	0.0643456
100379571_at	100379571	BACE1-AS	BACE1 antisense RNA	1.09659	1.26352	0.241901	0.454817	1.66414	8.12349	9.80269e-05	0.000823585
100379661_at	100379661	GRIK1-AS2	GRIK1 antisense RNA 2	-1.02603	-0.324913	0.753562		-1.00808	-0.1819	0.860977
100381270_at	100381270	ZBED6	zinc finger, BED-type containing 6	-1.06973	-0.8344	0.428213	0.630566	1.3673	5.42519	0.00108937	0.00445484
10038_at	10038	PARP2	poly (ADP-ribose) polymerase 2	-1.07531	-1.18497	0.269958	0.48393	-1.4568	-6.53103	0.000370715	0.00204667
10039_at	10039	PARP3	poly (ADP-ribose) polymerase family, member 3	1.13718	1.86269	0.0994332	0.270713	1.24141	2.03854	0.0821778	0.135952
1003_at	1003	CDH5	cadherin 5, type 2 (vascular endothelium)	-1.8238	-7.74057	5.46334e-05	0.00303362	-1.22354	-2.0315	0.0830252	0.137072
10040_at	10040	TOM1L1	target of myb1 (chicken)-like 1	1.22051	2.95626	0.018204	0.0999165	1.00402	0.0794577	0.938962	0.955173
100422737_at	100422737	LOC100422737	uncharacterized LOC100422737	1.00119	0.0231138	0.982124		1.03607	0.482197	0.644835
100422823_at	100422823	MIR4300	microRNA 4300	1.00686	0.119215	0.908038		1.10965	1.43753	0.195051
100422825_at	100422825	MIR3160-2	microRNA 3160-2	1.17342	2.64084	0.0296163	0.133918	-1.13224	-1.29989	0.236063	0.323109
100422826_at	100422826	MIR4274	microRNA 4274	-1.16482	-1.36889	0.208149		1.21535	2.55338	0.0389347
100422827_at	100422827	MIR3160-1	microRNA 3160-1	-1.08995	-0.68661	0.511692	0.699519	-1.03313	-0.141842	0.891325	0.920468
100422828_at	100422828	MIR4287	microRNA 4287	-1.05785	-0.546973	0.599285		1.0074	0.00415699	0.996803
100422829_at	100422829	MIR4319	microRNA 4319	-1.15874	-2.10837	0.0679668		-1.08152	-1.483	0.182981
100422832_at	100422832	MIR3191	microRNA 3191	1.04188	0.517914	0.618501	0.775266	1.03869	0.457146	0.661846	0.733313
100422833_at	100422833	MIR3188	microRNA 3188	1.00303	0.28247	0.784737		1.03484	0.424146	0.684585
100422835_at	100422835	MIR3183	microRNA 3183	1.0769	0.888468	0.400156		1.00429	0.122581	0.905991
100422837_at	100422837	MIR1193	microRNA 1193	1.08464	1.06801	0.316611		1.00206	0.0544139	0.958173
100422839_at	100422839	MIR3119-1	microRNA 3119-1	-1.04028	-0.551985	0.596003		1.01869	0.309853	0.765974
100422840_at	100422840	MIR4317	microRNA 4317	-1.06626	-0.765315	0.466011		1.05928	0.837918	0.430607
100422841_at	100422841	MIR3174	microRNA 3174	-1.16127	-1.79082	0.111015		1.13555	0.383962	0.712758
100422842_at	100422842	MIR3074	microRNA 3074	-1.1157	-1.27404	0.238335		1.79741	3.34589	0.0129058
100422843_at	100422843	MIR4293	microRNA 4293	-1.23775	-2.01184	0.0789703		-1.10502	-0.724644	0.492901
100422846_at	100422846	MIR3164	microRNA 3164	-1.14734	-1.03264	0.331909		-1.05246	-0.532083	0.611642
100422847_at	100422847	MIR514B	microRNA 514b	-1.38544	-3.02706	0.0163388	0.0939646	1.06544	0.0119909	0.990778	0.993199
100422849_at	100422849	MIR548T	microRNA 548t	1.2252	1.71417	0.124758		1.06289	0.19229	0.853145
100422850_at	100422850	MIR548V	microRNA 548v	-1.51638	-2.43389	0.040886	0.162221	-1.15623	-0.979931	0.360768	0.455833
100422851_at	100422851	MIR4316	microRNA 4316	1.11035	0.915725	0.386522	0.594095	-1.11532	-1.50297	0.177896	0.256941
100422853_at	100422853	MIR3182	microRNA 3182	1.06861	0.720127	0.491902	0.683621	-1.17173	-2.11828	0.0731598	0.123737
100422854_at	100422854	MIR3187	microRNA 3187	1.15986	1.32939	0.220297		-1.32383	-1.51435	0.175059
100422855_at	100422855	MIR4301	microRNA 4301	-1.19035	-2.05378	0.0739917		1.16039	1.9458	0.0940638
100422856_at	100422856	MIR3123	microRNA 3123	-1.1293	-1.71711	0.124203		-1.1187	-1.95424	0.0929145
100422857_at	100422857	MIR4318	microRNA 4318	1.05222	0.663554	0.52559		1.1241	0.873518	0.412234
100422858_at	100422858	MIR4285	microRNA 4285	-1.22033	-1.45271	0.184287		1.03568	-0.0102677	0.992103
100422859_at	100422859	MIR3136	microRNA 3136	-1.42537	-2.59933	0.0315904		-1.00856	-0.115466	0.911419
100422860_at	100422860	MIR4292	microRNA 4292	1.00316	-0.0214425	0.983417	0.992167	1.13685	1.40341	0.204577	0.287268
100422861_at	100422861	MIR4306	microRNA 4306	-1.2801	-1.63152	0.141339		1.07461	0.391148	0.707682
100422862_at	100422862	MIR548S	microRNA 548s	-1.10174	-1.04189	0.327857		1.12627	0.975354	0.362875
100422863_at	100422863	MIR4265	microRNA 4265	-1.06643	-0.734823	0.483381		-1.0574	-0.280191	0.787683
100422864_at	100422864	MIR544B	microRNA 544b	-1.2747	-2.23527	0.0557613	0.195172	-1.80407	-3.3753	0.012407	0.0296705
100422865_at	100422865	MIR4320	microRNA 4320	1.90654	3.02107	0.0164885		-1.23124	-2.06103	0.079528
100422866_at	100422866	MIR3115	microRNA 3115	-1.06527	-0.647113	0.535641		-1.55652	-2.82004	0.0266326
100422867_at	100422867	MIR378C	microRNA 378c	-1.05229	-0.764365	0.466546		-1.10282	-1.85597	0.107183
100422868_at	100422868	MIR4270	microRNA 4270	1.01392	0.083836	0.935242	0.969353	1.10197	0.866243	0.415942	0.51072
100422869_at	100422869	MIR3152	microRNA 3152	1.01909	0.250682	0.808364		-1.01263	-0.242803	0.815336
100422871_at	100422871	MIR3117	microRNA 3117	1.01685	0.23798	0.817865		1.04086	0.38191	0.71421
100422873_at	100422873	MIR4297	microRNA 4297	1.19387	0.908492	0.390107		-1.20642	-1.65602	0.143058
100422874_at	100422874	MIR4279	microRNA 4279	-1.33023	-2.71804	0.0262729		-1.08674	-1.23263	0.258719
100422875_at	100422875	MIR3192	microRNA 3192	-1.15818	-1.32283	0.222372	0.432343	-1.18761	-1.60224	0.154502	0.22816
100422876_at	100422876	MIR3148	microRNA 3148	1.10519	1.22761	0.25441		-1.05036	-0.734166	0.487443
100422877_at	100422877	MIR3202-2	microRNA 3202-2	1.00786	0.141298	0.89112		-1.0198	-0.348558	0.737988
100422878_at	100422878	MIR3168	microRNA 3168	-1.04834	-0.553663	0.594907		-1.30324	-2.47031	0.0438815
100422879_at	100422879	MIR3124	microRNA 3124	-1.07119	-0.708744	0.498568		-1.08571	-0.569384	0.587445
100422880_at	100422880	MIR3162	microRNA 3162	1.21573	1.10908	0.29955		1.11322	0.966354	0.367048
100422881_at	100422881	MIR3170	microRNA 3170	1.02381	0.186025	0.857045		1.05486	0.381752	0.714322
100422882_at	100422882	MIR3120	microRNA 3120	1.02733	0.275749	0.789714		-1.30801	-2.68018	0.0324738
100422883_at	100422883	MIR4325	microRNA 4325	-1.13258	-1.36307	0.209902		-1.14755	-2.90742	0.0235547
100422887_at	100422887	MIR4280	microRNA 4280	-1.02025	-0.261597	0.800226		1.03589	0.321606	0.757434
100422888_at	100422888	MIR4264	microRNA 4264	1.06426	0.650791	0.533382		-1.01263	-0.145939	0.888211
100422889_at	100422889	MIR3194	microRNA 3194	1.18039	1.29326	0.231932	0.443769	1.07404	0.786836	0.457981	0.55092
100422890_at	100422890	MIR3118-5	microRNA 3118-5	-1.04637	-0.50963	0.624038		1.02121	0.298733	0.774087
100422891_at	100422891	MIR4327	microRNA 4327	1.19516	2.25952	0.0536889		1.15239	1.66775	0.140669
100422892_at	100422892	MIR3157	microRNA 3157	-1.22528	-2.45494	0.039564	0.159542	1.04415	0.673283	0.523036	0.612084
100422895_at	100422895	MIR4294	microRNA 4294	1.16052	1.07135	0.315195	0.526548	1.09371	0.731211	0.489132	0.580616
100422896_at	100422896	MIR3140	microRNA 3140	-1.07435	-0.687593	0.511105		1.05473	0.834597	0.432351
100422897_at	100422897	MIR4302	microRNA 4302	-1.06793	-1.08819	0.308135		-1.15854	-2.96673	0.0216819
100422898_at	100422898	MIR4255	microRNA 4255	-1.00326	-0.129933	0.89982		-1.12425	-1.84753	0.108505
100422899_at	100422899	MIR3190	microRNA 3190	-1.10735	-1.29572	0.231125	0.442997	1.23235	1.95284	0.0931049	0.150451
100422900_at	100422900	MIR3158-1	microRNA 3158-1	-1.02824	-0.405552	0.695678		1.12467	0.854646	0.421902
100422901_at	100422901	MIR3135A	microRNA 3135a	-1.27402	-1.50135	0.171577	0.37232	-1.23882	-1.4569	0.189824	0.270922
100422902_at	100422902	MIR3116-1	microRNA 3116-1	1.37448	3.78214	0.00534918		-1.17014	-1.15713	0.286337
100422903_at	100422903	MIR4288	microRNA 4288	-1.12109	-1.09244	0.30637	0.517344	1.04011	0.202834	0.845214	0.885234
100422904_at	100422904	MIR3193	microRNA 3193	1.2886	1.39245	0.201184		1.05004	0.415926	0.690307
100422905_at	100422905	MIR4311	microRNA 4311	-1.11603	-0.983034	0.354318		-1.17194	-2.02434	0.0838963
100422908_at	100422908	MIR3129	microRNA 3129	1.08688	1.2914	0.232546		1.06232	0.58717	0.576102
100422909_at	100422909	MIR4295	microRNA 4295	-1.4159	-2.51686	0.0359207	0.15099	1.05357	0.408118	0.695761	0.762129
100422910_at	100422910	MIR2861	microRNA 2861	-1.03253	-0.198074	0.847917		-1.0231	0.0262239	0.979834
100422911_at	100422911	MIR500B	microRNA 500b	-1.08704	-0.53193	0.609192	0.769143	-1.11719	-1.62484	0.149592	0.221935
100422912_at	100422912	MIR3200	microRNA 3200	-1.26675	-3.05357	0.0156926		-1.14329	-1.62509	0.149537
100422913_at	100422913	MIR320E	microRNA 320e	-1.17556	-1.27041	0.23956		1.53412	2.16188	0.0686563
100422914_at	100422914	MIR4253	microRNA 4253	-1.37684	-3.29964	0.0108299		-1.49629	-1.95136	0.0933056
100422915_at	100422915	MIR3065	microRNA 3065	-1.11206	-1.35997	0.210843	0.418984	-1.383	-3.10032	0.0180204	0.0400179
100422916_at	100422916	MIR3201	microRNA 3201	1.05004	0.583756	0.575433		1.21709	3.48722	0.010691
100422918_at	100422918	MIR3167	microRNA 3167	1.02589	0.419482	0.685877		1.04049	0.296324	0.775849
100422920_at	100422920	MIR548X	microRNA 548x	-1.19059	-2.50389	0.0366545		-1.0143	-0.116554	0.910589
100422923_at	100422923	MIR548W	microRNA 548w	1.04867	0.827125	0.43209		1.10674	1.17814	0.278413
100422924_at	100422924	MIR4303	microRNA 4303	1.13738	0.99413	0.349209		-1.00109	-0.170338	0.869713
100422926_at	100422926	MIR3137	microRNA 3137	-1.16383	-1.8298	0.104584	0.277958	1.1899	1.49666	0.179489	0.258551
100422928_at	100422928	MIR3127	microRNA 3127	1.26756	2.20862	0.0581303		-1.37256	-1.64249	0.14586
100422929_at	100422929	MIR4261	microRNA 4261	-1.15086	-1.02066	0.33722		-1.06458	-0.888151	0.404851
100422930_at	100422930	MIR4330	microRNA 4330	-1.01543	0.114037	0.912012		-1.30224	-2.15414	0.0694355
100422931_at	100422931	MIR4304	microRNA 4304	1.03857	0.503566	0.628106	0.782191	-1.23177	-2.31046	0.0553091	0.0986106
100422932_at	100422932	MIR4328	microRNA 4328	1.08219	0.535771	0.606654		-1.02367	-0.326818	0.753658
100422934_at	100422934	MIR3143	microRNA 3143	-1.18033	-2.21902	0.0571948	0.198286	-1.35539	-5.99233	0.000615605	0.00292993
100422937_at	100422937	MIR4275	microRNA 4275	1.21409	1.50281	0.171207		-1.02431	-0.369371	0.723112
100422940_at	100422940	MIR4305	microRNA 4305	-1.07095	-0.698862	0.504401		-1.22864	-2.78971	0.0277977
100422941_at	100422941	MIR4272	microRNA 4272	1.01592	0.227689	0.825587		-1.11721	-1.55307	0.165709
100422943_at	100422943	MIR3189	microRNA 3189	1.54178	7.37294	7.72795e-05		1.45188	1.78205	0.119303
100422944_at	100422944	MIR3186	microRNA 3186	1.07238	0.852272	0.41879		-1.00167	-0.0394391	0.969676
100422945_at	100422945	MIR4326	microRNA 4326	1.02337	0.165373	0.872744	0.935278	1.04439	0.487954	0.640957	0.715706
100422946_at	100422946	MIR3116-2	microRNA 3116-2	1.25575	1.85404	0.100764		-1.07281	-0.615697	0.558178
100422947_at	100422947	MIR3122	microRNA 3122	-1.17657	-1.51394	0.168415	0.36866	-2.73093	-5.91963	0.000660884	0.00308451
100422951_at	100422951	MIR3144	microRNA 3144	-2.76733	-8.14872	3.77334e-05	0.00257088	-1.00407	0.148514	0.886255	0.91627
100422953_at	100422953	MIR3165	microRNA 3165	-1.07011	-0.486303	0.639764		-1.3489	-2.53977	0.0397037
100422954_at	100422954	MIR4309	microRNA 4309	-1.1094	-0.860991	0.414246		1.08913	0.994365	0.354183
100422955_at	100422955	MIR4273	microRNA 4273	-1.19439	-2.35145	0.0465053		1.03924	0.764403	0.470377
100422959_at	100422959	MIR4268	microRNA 4268	-1.08937	-0.886902	0.400949		-1.5451	-5.22962	0.00133891
100422963_at	100422963	MIR4290	microRNA 4290	1.324	2.84149	0.0217115		1.08819	1.50117	0.17835
100422964_at	100422964	MIR3150A	microRNA 3150a	1.23198	2.05432	0.0739291	0.229686	1.0099	0.169269	0.870522	0.904621
100422965_at	100422965	MIR4263	microRNA 4263	1.15611	2.07953	0.0710875		1.49313	3.95582	0.00584954
100422966_at	100422966	MIR4277	microRNA 4277	-1.15453	-1.55759	0.157859		-1.22584	-1.83822	0.10998
100422967_at	100422967	MIR3146	microRNA 3146	-1.41489	-5.28654	0.000734798		1.07527	1.08329	0.315677
100422968_at	100422968	MIR4251	microRNA 4251	-1.12992	-0.977057	0.357094		-1.03602	-0.337441	0.745985
100422969_at	100422969	MIR2909	microRNA 2909	-1.0299	-0.346611	0.737804	0.855508	1.0302	0.362563	0.727964	0.788379
100422971_at	100422971	MIR4312	microRNA 4312	1.16185	1.92091	0.0909033		-1.02685	-0.304832	0.769634
100422973_at	100422973	MIR3169	microRNA 3169	-1.10376	-1.17031	0.275484		1.09416	0.698437	0.508133
100422974_at	100422974	MIR3178	microRNA 3178	1.11399	1.06643	0.317284	0.528337	-1.15114	-2.25116	0.0602881	0.105769
100422975_at	100422975	MIR4252	microRNA 4252	-1.04463	-0.572448	0.582709	0.749809	1.48129	3.41934	0.0116986	0.0282478
100422976_at	100422976	MIR4256	microRNA 4256	-1.25799	-3.94033	0.00427442		-1.08787	-0.696663	0.509175
100422979_at	100422979	MIR4324	microRNA 4324	-1.15971	-1.94587	0.0874663		1.14929	1.28374	0.241342
100422981_at	100422981	MIR3173	microRNA 3173	-1.15095	-1.986	0.0821989		1.0764	0.884598	0.406634
100422982_at	100422982	MIR4286	microRNA 4286	1.00728	0.138665	0.893134		1.00301	0.0587715	0.954828
100422983_at	100422983	MIR4314	microRNA 4314	1.16105	1.11342	0.29779	0.509456	-1.23845	-3.48414	0.0107346	0.0263636
100422984_at	100422984	MIR4308	microRNA 4308	-1.21995	-2.01897	0.0781015		-1.12771	-1.29344	0.23816
100422986_at	100422986	MIR3125	microRNA 3125	1.03516	0.479521	0.644374	0.793348	-1.17386	-3.54118	0.00995711	0.0249075
100422987_at	100422987	MIR3202-1	microRNA 3202-1	1.0078	0.153798	0.88157		-1.13197	-0.999737	0.351757
100422988_at	100422988	MIR3156-1	microRNA 3156-1	-1.05111	-0.697598	0.50515		-1.01384	-0.16428	0.874298
100422989_at	100422989	MIR3155A	microRNA 3155a	1.05476	0.706515	0.49988	0.689872	1.0926	1.0036	0.350022	0.444712
100422990_at	100422990	MIR3134	microRNA 3134	-1.08991	-0.969013	0.360855		-1.45179	-2.52371	0.0406312
100422991_at	100422991	MIR1260B	microRNA 1260b	1.0279	0.283835	0.783728		-1.10941	-0.830231	0.434651
100422992_at	100422992	MIR3151	microRNA 3151	-1.01982	0.0319133	0.975321	0.988954	1.16519	1.76405	0.122449	0.188049
100422993_at	100422993	MIR3130-1	microRNA 3130-1	1.02703	0.0863529	0.933303		-1.17828	-1.65248	0.143786
100422994_at	100422994	MIR4267	microRNA 4267	-1.01151	-0.0898031	0.930646		-1.25642	-1.63326	0.147799
100422995_at	100422995	MIR3175	microRNA 3175	-1.22202	-2.08909	0.0700382	0.223675	1.00444	0.0238632	0.981649	0.986327
100422996_at	100422996	MIR4262	microRNA 4262	-1.06998	-0.43995	0.671591	0.81306	-1.11499	-1.52026	0.173601	0.251896
100422998_at	100422998	MIR3199-2	microRNA 3199-2	-1.2508	-2.1126	0.0675206		1.0403	0.308914	0.766658
100422999_at	100422999	MIR4278	microRNA 4278	-1.04708	-0.587777	0.572859		-1.15221	-1.73874	0.127006
100423000_at	100423000	MIR3161	microRNA 3161	1.06578	0.607488	0.560333	0.733431	-1.05499	-0.549858	0.600043	0.679854
100423001_at	100423001	MIR3145	microRNA 3145	-1.33075	-3.34677	0.0100953		1.15048	3.00754	0.020486
100423002_at	100423002	MIR3130-2	microRNA 3130-2	-1.05048	-0.609379	0.55914	0.732606	-1.14111	-1.68191	0.137837	0.207062
100423003_at	100423003	MIR3184	microRNA 3184	-1.33151	-1.56164	0.15691		1.34398	1.59864	0.155298
100423005_at	100423005	MIR4282	microRNA 4282	1.03965	0.642642	0.538394		1.03435	0.289184	0.781079
100423010_at	100423010	MIR3119-2	microRNA 3119-2	1.08427	1.00187	0.34568		1.03287	0.42611	0.683222
100423011_at	100423011	MIR3138	microRNA 3138	1.13647	1.88151	0.0965957	0.267412	-1.20556	-1.88733	0.102411	0.162531
100423012_at	100423012	MIR3177	microRNA 3177	1.01906	0.28182	0.785218		-1.07597	-0.979998	0.360737
100423013_at	100423013	MIR4310	microRNA 4310	-1.31924	-4.06872	0.00357248		-1.21237	-0.883408	0.407233
100423015_at	100423015	MIR4289	microRNA 4289	1.10701	0.747272	0.476239	0.669849	-1.30741	-2.90127	0.0237587	0.0497722
100423016_at	100423016	MIR3159	microRNA 3159	1.09157	0.850312	0.419816	0.623303	-1.14764	-1.79722	0.116711	0.180761
100423017_at	100423017	MIR3139	microRNA 3139	-1.06888	-0.5529	0.595405		1.06718	0.887506	0.405174
100423020_at	100423020	MIR4258	microRNA 4258	-1.15636	-1.80628	0.10842	0.284564	-1.09392	-1.20439	0.268774	0.359779
100423021_at	100423021	MIR4298	microRNA 4298	1.07966	0.721074	0.49135		-1.24964	-2.8437	0.0257594
100423025_at	100423025	MIR3198-1	microRNA 3198-1	-1.02061	-0.297943	0.773321	0.877506	-1.30022	-4.97526	0.00176433	0.00649729
100423026_at	100423026	MIR4299	microRNA 4299	1.2348	2.37292	0.0449715	0.171219	1.18174	1.67053	0.14011	0.210032
100423027_at	100423027	MIR4266	microRNA 4266	1.11363	0.392846	0.70467		-1.17115	-1.13169	0.296179
100423028_at	100423028	MIR4254	microRNA 4254	-1.15262	-1.52719	0.165147		-1.0177	-0.213981	0.836851
100423029_at	100423029	MIR3163	microRNA 3163	-1.2001	-1.58433	0.151692		-1.09374	-0.697068	0.508937
100423030_at	100423030	MIR3126	microRNA 3126	1.14163	1.37671	0.205815		1.04673	0.162985	0.875279
100423032_at	100423032	MIR3121	microRNA 3121	1.02409	0.252121	0.80729		1.10071	1.45697	0.189806
100423033_at	100423033	MIR3158-2	microRNA 3158-2	1.13247	1.60331	0.147448		1.21977	3.12659	0.0173813
100423034_at	100423034	MIR3199-1	microRNA 3199-1	1.30094	2.45403	0.0396203		-1.13106	-1.14254	0.291947
100423036_at	100423036	MIR2355	microRNA 2355	-1.11058	-0.862111	0.413665	0.617842	-1.20966	-1.24693	0.253752	0.342832
100423039_at	100423039	MIR3132	microRNA 3132	1.1596	1.27727	0.237247		1.17221	1.40755	0.203401
100423040_at	100423040	MIR3166	microRNA 3166	1.07381	0.951653	0.369074		1.19089	2.5017	0.0419398
100423041_at	100423041	MIR4296	microRNA 4296	-1.08844	-0.892871	0.39793	0.603764	-1.15752	-2.05818	0.0798583	0.132814
100423042_at	100423042	MIR4276	microRNA 4276	1.12078	1.80681	0.108332		-1.05774	-1.0453	0.331695
100423043_at	100423043	MIR4269	microRNA 4269	-1.17822	-1.8132	0.107278		-1.29883	-4.13395	0.00469179
100423062_at	100423062	IGLL5	immunoglobulin lambda-like polypeptide 5	-1.08797	-1.01742	0.338665	0.550054	1.04379	0.259352	0.803058	0.851726
10042_at	10042	HMGXB4	HMG box domain containing 4	-1.1537	-2.28276	0.051775	0.186442	-1.26209	-5.11895	0.00150805	0.0057254
100431172_at	100431172	KLRF2	killer cell lectin-like receptor subfamily F, member 2	-1.01537	-0.261539	0.800269		1.03824	0.754083	0.476155
10043_at	10043	TOM1	target of myb1 (chicken)	1.00083	0.0478605	0.962998	0.983182	2.83458	13.6056	3.5721e-06	0.000119854
10044_at	10044	SH2D3C	SH2 domain containing 3C	-1.17265	-1.9555	0.0861727		1.18738	3.30151	0.0136999
10045_at	10045	SH2D3A	SH2 domain containing 3A	-1.07311	-0.629054	0.546813	0.724057	-1.313	-3.10573	0.0178868	0.0397868
100462953_at	100462953	MINOS1P1	mitochondrial inner membrane organizing system 1 pseudogene 1	1.19883	1.57151	0.154621	0.35058	2.07055	4.74088	0.00229318	0.0079338
100462977_at	100462977	MTRNR2L1	MT-RNR2-like 1	1.12349	1.42795	0.191072		1.07944	0.787816	0.457445
100462981_at	100462981	MTRNR2L2	MT-RNR2-like 2	-1.55918	-5.05813	0.000972497	0.0176607	-1.40549	-3.19423	0.0158452	0.0360417
100462983_at	100462983	MTRNR2L3	MT-RNR2-like 3	-1.16886	-1.33379	0.218915		1.31279	2.8923	0.024059
100463285_at	100463285	MTRNR2L4	MT-RNR2-like 4	-1.07657	-0.98957	0.351302		-1.13979	-1.12166	0.300136
100463289_at	100463289	MTRNR2L5	MT-RNR2-like 5	1.13383	1.00475	0.34437		-1.02955	-0.201438	0.846263
100463482_at	100463482	MTRNR2L6	MT-RNR2-like 6	-1.12314	-1.47529	0.178287	0.380565	-1.29986	-3.41123	0.0118257	0.0285012
100463486_at	100463486	MTRNR2L8	MT-RNR2-like 8	1.13867	0.595992	0.567619		1.06999	0.619389	0.555883
100463488_at	100463488	MTRNR2L10	MT-RNR2-like 10	1.42042	2.76828	0.0243077		1.35273	2.15835	0.0690106
10046_at	10046	MAMLD1	mastermind-like domain containing 1	-1.11974	-1.45805	0.182853	0.385929	-1.41885	-5.39071	0.0011293	0.00458049
10047_at	10047	CST8	cystatin 8 (cystatin-related epididymal specific)	-1.04077	-0.529491	0.610807		-1.17648	-1.83473	0.110538
10048_at	10048	RANBP9	RAN binding protein 9	1.08393	1.10256	0.302207	0.513732	1.10174	2.09126	0.0760986	0.127683
100498859_at	100498859	LOC100498859	uncharacterized LOC100498859	-1.2504	-2.27098	0.0527361		-1.02592	-0.505575	0.629165
100499177_at	100499177	THAP9-AS1	THAP9 antisense RNA 1	-1.07732	-0.591993	0.570166	0.74109	1.20578	1.9076	0.0994387	0.15854
100499183_at	100499183	LOC100499183	uncharacterized LOC100499183	-1.04125	-0.705679	0.500372		1.14685	1.8335	0.110736
100499194_at	100499194	LOC100499194	uncharacterized LOC100499194	1.139	2.27901	0.0520788		1.09705	1.68575	0.137078
100499227_at	100499227	LOC100499227	uncharacterized LOC100499227	-1.04805	-0.54755	0.598907	0.761501	-1.38256	-3.71686	0.00792289	0.0208511
100499405_at	100499405	LOC100499405	uncharacterized LOC100499405	1.01177	0.1332	0.897318		1.00058	-0.0102996	0.992079
100499466_at	100499466	LINC00674	long intergenic non-protein coding RNA 674	-1.04034	-0.401872	0.698277	0.831233	1.47894	6.85609	0.000277132	0.00168667
100499467_at	100499467	LINC00673	long intergenic non-protein coding RNA 673	1.43899	2.76408	0.0244661	0.119721	2.3704	10.5494	1.8712e-05	0.00030828
100499484_at	100499484	LOC100499484	SUGT1-1300002K09Rik pseudogene	1.06631	0.73047	0.485895	0.678968	1.08861	0.264272	0.799419	0.848868
100499489_at	100499489	LOC100499489	uncharacterized LOC100499489	1.09688	1.16215	0.278594	0.491003	-1.06489	-0.574841	0.583952	0.665647
10049_at	10049	DNAJB6	DnaJ (Hsp40) homolog, subfamily B, member 6	-1.12207	-1.65981	0.135447	0.324271	1.13076	1.85039	0.108056	0.169934
1004_at	1004	CDH6	cadherin 6, type 2, K-cadherin (fetal kidney)	1.04352	0.306361	0.767134		-1.02584	-0.393542	0.705995
100500773_at	100500773	LOC100500773	serine/arginine-rich splicing factor 3 pseudogene	1.00237	0.0419444	0.967569		-1.02737	-0.179503	0.862787
100500801_at	100500801	MIR3659	microRNA 3659	-1.01639	-0.167207	0.871347		-1.07071	-1.33267	0.225661
100500802_at	100500802	MIR3685	microRNA 3685	-1.35914	-2.00582	0.0797111		1.12212	0.727837	0.491066
100500803_at	100500803	MIR3919	microRNA 3919	1.20039	1.5005	0.17179		-1.00009	-0.00598658	0.995396
100500805_at	100500805	MIR3607	microRNA 3607	-1.11343	-0.990103	0.351057		-1.10695	-1.03147	0.337687
100500807_at	100500807	MIR374C	microRNA 374c	-1.05898	-0.714099	0.495425		-1.00757	-0.0597079	0.954109
100500809_at	100500809	MIR23C	microRNA 23c	-1.13048	-1.67118	0.133144		1.23233	2.36443	0.0511432
100500810_at	100500810	MIR3620	microRNA 3620	1.15345	1.99609	0.0809231	0.240582	-1.02604	-0.177988	0.863931	0.8997
100500811_at	100500811	MIR3621	microRNA 3621	-1.48486	-3.29372	0.0109261	0.0741105	-1.30475	-3.95695	0.00584127	0.0164235
100500812_at	100500812	MIR3677	microRNA 3677	-1.03433	-0.155201	0.880499	0.939933	1.08204	0.404987	0.697954	0.763975
100500813_at	100500813	MIR3646	microRNA 3646	1.059	0.570879	0.583722		-1.10118	-1.50512	0.177357
100500814_at	100500814	MIR3616	microRNA 3616	-1.05031	-0.500315	0.630294		1.03453	0.654305	0.534461
100500816_at	100500816	MIR3649	microRNA 3649	-1.20059	-1.8731	0.0978539		1.27033	3.70231	0.00807293
100500817_at	100500817	MIR3612	microRNA 3612	1.01383	0.10074	0.92223		-1.1524	-1.39714	0.206374
100500818_at	100500818	MIR3945	microRNA 3945	-1.14696	-2.02791	0.0770256		-1.19233	-2.32976	0.0537805
100500819_at	100500819	MIR3609	microRNA 3609	-1.04793	-0.54845	0.598317		1.27248	3.89053	0.00634969
100500821_at	100500821	MIR3910-1	microRNA 3910-1	1.0438	0.640654	0.539621		-1.02814	-0.380003	0.715561
100500822_at	100500822	MIR3937	microRNA 3937	-1.02324	-0.305544	0.767734		-1.30609	-5.3362	0.00119581
100500823_at	100500823	MIR3920	microRNA 3920	1.01843	0.210693	0.838382		1.11953	1.79869	0.116464
100500824_at	100500824	MIR3650	microRNA 3650	-1.08915	-1.0955	0.305107	0.51602	-1.19956	-1.72735	0.129109	0.196444
100500825_at	100500825	MIR3660	microRNA 3660	1.08186	0.995263	0.34869		1.20776	1.50346	0.177773
100500826_at	100500826	MIR3909	microRNA 3909	-1.06317	-0.516493	0.619449		1.12423	0.734714	0.487129
100500828_at	100500828	MIR3619	microRNA 3619	1.05171	0.636468	0.542209	0.720714	1.2491	4.37713	0.00349887	0.0109207
100500829_at	100500829	MIR3943	microRNA 3943	1.04885	0.414615	0.689294		1.36405	1.59876	0.155271
100500830_at	100500830	MIR550B2	microRNA 550b-2	1.10647	1.2442	0.248566		-1.30718	-2.21595	0.0634573
100500831_at	100500831	MIR3912	microRNA 3912	-1.05349	-0.72105	0.491364		-1.08044	-0.965703	0.367351
100500834_at	100500834	MIR3924	microRNA 3924	-1.0666	-0.927084	0.380941		-1.03856	-0.516571	0.621864
100500835_at	100500835	MIR3907	microRNA 3907	1.14959	2.06265	0.0729786	0.228404	-1.01352	-0.147784	0.88681	0.916774
100500836_at	100500836	MIR3914-1	microRNA 3914-1	-1.08349	-0.998985	0.346991		-1.12058	-1.32131	0.22922
100500838_at	100500838	MIR3926-2	microRNA 3926-2	1.02552	0.329553	0.750181		-1.1109	-1.0658	0.322973
100500839_at	100500839	MIR3686	microRNA 3686	-1.11842	-1.07469	0.313787		-1.07289	-1.04435	0.332107
100500841_at	100500841	MIR3678	microRNA 3678	-1.08855	-1.39273	0.201104		1.21594	2.73423	0.0300711
100500843_at	100500843	MIR3922	microRNA 3922	-1.20206	-1.40013	0.198958	0.404786	-1.07193	-0.744658	0.481474	0.573392
100500844_at	100500844	MIR3664	microRNA 3664	1.16813	2.49988	0.0368846		1.11635	1.43315	0.196251
100500845_at	100500845	MIR642B	microRNA 642b	-1.16205	-2.22671	0.0565119		1.00404	-0.211887	0.83842
100500849_at	100500849	MIR3916	microRNA 3916	-1.1782	-1.34121	0.216599	0.425853	1.08303	0.954064	0.372804	0.467973
100500850_at	100500850	MIR3682	microRNA 3682	-1.20272	-3.0102	0.016764		-1.00767	-0.126229	0.90321
100500851_at	100500851	MIR3918	microRNA 3918	1.18958	2.417	0.041979	0.164802	1.00837	0.0374814	0.97118	0.978286
100500853_at	100500853	MIR3605	microRNA 3605	-1.10743	-1.19036	0.26795	0.481814	-1.09145	-1.19364	0.272687	0.363868
100500854_at	100500854	MIR3671	microRNA 3671	1.11217	1.21943	0.257333		2.85427	4.63396	0.00259122
100500856_at	100500856	MIR548Z	microRNA 548z	-1.07604	-0.75506	0.471806		1.00485	-0.0196601	0.98488
100500857_at	100500857	MIR3939	microRNA 3939	-1.11512	-0.787182	0.453812	0.653219	-1.67729	-11.0269	1.40636e-05	0.00026066
100500858_at	100500858	MIR3622A	microRNA 3622a	-1.07861	-1.28506	0.234647	0.445991	-1.19664	-2.20517	0.0644613	0.111624
100500859_at	100500859	MIR3921	microRNA 3921	1.0147	0.0928718	0.928284		1.03064	0.314095	0.762888
100500861_at	100500861	MIR3665	microRNA 3665	1.10631	1.21459	0.259079	0.472526	1.18096	1.51709	0.17438	0.252761
100500865_at	100500865	MIR3936	microRNA 3936	-1.43277	-3.61904	0.00676582	0.0555299	1.02412	0.296279	0.775882	0.829292
100500866_at	100500866	MIR3941	microRNA 3941	-1.23287	-2.89598	0.0199662		1.15822	1.54837	0.166819
100500867_at	100500867	MIR3684	microRNA 3684	-1.09599	-0.780643	0.457437		-1.10508	-1.66968	0.14028
100500868_at	100500868	MIR3913-2	microRNA 3913-2	-1.11194	-1.86407	0.0992226		-1.20505	-0.856599	0.420894
100500869_at	100500869	MIR3672	microRNA 3672	1.01228	0.108929	0.915935		1.00474	-0.0688401	0.947102
100500870_at	100500870	MIR3926-1	microRNA 3926-1	1.18504	1.51961	0.167009		1.1972	2.19223	0.0656871
100500871_at	100500871	MIR3622B	microRNA 3622b	1.03248	0.357332	0.730066	0.85148	-1.14177	-1.50019	0.178597	0.257651
100500872_at	100500872	MIR3911	microRNA 3911	1.11826	1.09464	0.305462		-1.08951	-0.736844	0.485914
100500873_at	100500873	MIR3934	microRNA 3934	1.01603	0.0897225	0.930708	0.967154	-1.07783	-1.14681	0.290297	0.382929
100500875_at	100500875	MIR3938	microRNA 3938	1.13279	1.74517	0.119018		-1.01154	-0.198719	0.848307
100500876_at	100500876	MIR3675	microRNA 3675	-1.58653	-1.85009	0.101377		2.20189	2.57204	0.0379054
100500877_at	100500877	MIR3923	microRNA 3923	1.03914	0.639101	0.54058		1.05788	0.699016	0.507793
100500879_at	100500879	MIR3668	microRNA 3668	-1.05474	-0.860876	0.414306		1.04504	0.545059	0.603163
100500880_at	100500880	MIR3662	microRNA 3662	-1.18485	-1.01629	0.339171		1.089	0.874335	0.411819
100500881_at	100500881	MIR3688-1	microRNA 3688-1	-1.03373	-0.575699	0.580612		-1.01503	-0.260556	0.802167
100500882_at	100500882	MIR3667	microRNA 3667	1.02603	0.363724	0.725468	0.848929	1.06364	1.04134	0.333402	0.42798
100500883_at	100500883	MIR550B1	microRNA 550b-1	-1.36497	-2.16196	0.0625204		-1.26877	-0.646511	0.539198
100500884_at	100500884	MIR3681	microRNA 3681	-1.17741	-1.71474	0.124651		-1.05181	-0.195428	0.850782
100500885_at	100500885	MIR3925	microRNA 3925	1.06688	0.492289	0.63571	0.786794	1.10437	1.33438	0.225128	0.310881
100500886_at	100500886	MIR3683	microRNA 3683	1.09216	1.32228	0.222546		1.02076	0.428667	0.681448
100500887_at	100500887	MIR676	microRNA 676	-1.20775	-2.83756	0.0218434		-1.08067	-0.683801	0.516771
100500888_at	100500888	MIR3940	microRNA 3940	1.03197	0.369587	0.72126	0.846017	-1.03876	-0.527421	0.614705	0.69221
100500889_at	100500889	MIR3657	microRNA 3657	-1.07942	-0.907316	0.390692		1.12376	0.680065	0.518991
100500891_at	100500891	MIR3935	microRNA 3935	1.08686	1.28163	0.235789	0.447658	1.10687	1.15947	0.285446	0.377527
100500892_at	100500892	MIR3676	microRNA 3676	1.11815	0.956301	0.36686	0.577237	-1.7619	-3.95202	0.00587743	0.0165148
100500893_at	100500893	MIR3663	microRNA 3663	-1.10598	-1.05864	0.320611		-1.02013	0.0027193	0.997909
100500896_at	100500896	MIR3666	microRNA 3666	-1.15226	-1.43145	0.1901		-1.11503	-2.04591	0.0812991
100500897_at	100500897	MIR3617	microRNA 3617	1.0128	0.23492	0.820159		1.02137	0.310228	0.765701
100500898_at	100500898	MIR3927	microRNA 3927	1.1592	1.31285	0.22556		-1.06026	-0.712395	0.499983
100500899_at	100500899	MIR3692	microRNA 3692	-1.06222	-0.618317	0.55352		-1.13699	-0.783649	0.459729
100500900_at	100500900	MIR3691	microRNA 3691	1.02508	0.238211	0.817692	0.904082	-1.34182	-4.27395	0.00395839	0.0120702
100500901_at	100500901	MIR3928	microRNA 3928	-1.06973	-0.791992	0.451158		-1.29842	-1.96598	0.0913404
100500902_at	100500902	MIR3910-2	microRNA 3910-2	-1.06836	-0.834647	0.428081		1.03966	0.579106	0.581229
100500903_at	100500903	MIR3913-1	microRNA 3913-1	1.21008	1.28198	0.235671		1.07644	0.753758	0.476338
100500904_at	100500904	MIR3942	microRNA 3942	1.27616	2.68327	0.0277279	0.12919	-1.01072	-0.0461604	0.964512	0.974114
100500905_at	100500905	MIR3661	microRNA 3661	1.04341	0.652539	0.532311	0.715101	-1.37371	-4.74313	0.00228731	0.00792164
100500909_at	100500909	MIR3908	microRNA 3908	-1.2115	-1.32348	0.222164		-1.14338	-1.5896	0.157313
100500911_at	100500911	MIR3944	microRNA 3944	1.11531	1.2527	0.245614	0.45825	1.02745	0.216268	0.835138	0.877269
100500912_at	100500912	MIR3674	microRNA 3674	-1.17928	-0.814583	0.438832		-1.25492	-1.03912	0.334364
100500915_at	100500915	MIR3915	microRNA 3915	1.01469	0.256844	0.803767		-1.05143	-0.549292	0.600411
100500919_at	100500919	MIR548Y	microRNA 548y	-1.2426	-1.82851	0.10479		-1.41265	-1.64379	0.145587
100500920_at	100500920	MIR3914-2	microRNA 3914-2	1.03948	0.615238	0.555453		-1.05962	-1.02699	0.339647
100500938_at	100500938	LOC100500938	uncharacterized LOC100500938	-1.07738	-0.984186	0.353786		-1.27558	-2.44302	0.0456444
100505474_at	100505474	LOC100505474	uncharacterized LOC100505474	1.02678	0.357576	0.72989		-1.02229	-0.286797	0.78283
100505475_at	100505475	SYNE1-AS1	SYNE1 antisense RNA 1	-1.05819	-0.821408	0.435154		-1.02282	-0.384767	0.712189
100505478_at	100505478	LOC100505478	uncharacterized LOC100505478	-1.02429	-0.0901019	0.930416		1.27355	1.85326	0.107607
100505483_at	100505483	PRKAG2-AS1	PRKAG2 antisense RNA 1	1.01838	0.308973	0.765218		1.13409	1.05455	0.327737
100505491_at	100505491	LOC100505491	uncharacterized LOC100505491	-1.09246	-1.28096	0.236011		1.06667	0.725482	0.49242
100505494_at	100505494	ANKRD10-IT1	ANKRD10 intronic transcript 1 (non-protein coding)	-1.26705	-2.39407	0.0435096	0.168208	-1.16575	-2.07505	0.0779192	0.130087
100505495_at	100505495	LOC100505495	uncharacterized LOC100505495	1.05008	0.752596	0.473206		1.02832	0.209524	0.840193
100505498_at	100505498	LOC100505498	uncharacterized LOC100505498	-1.06736	-0.934942	0.377116		-1.2256	-2.15612	0.0692356
100505501_at	100505501	LOC100505501	uncharacterized LOC100505501	-1.03592	-0.462133	0.656267		-1.06743	-0.746348	0.480518
100505502_at	100505502	LOC100505502	putative UPF0607 protein FLJ37424-like	-1.69363	-1.23632	0.251327		1.2017	1.24662	0.25386
100505504_at	100505504	LOC100505504	uncharacterized LOC100505504	-1.36203	-3.61724	0.00678356		-1.04908	-0.632999	0.547472
100505515_at	100505515	LOC100505515	uncharacterized LOC100505515	-1.12087	-0.915405	0.38668		1.18979	1.52483	0.172479
100505518_at	100505518	LOC100505518	uncharacterized LOC100505518	1.09485	1.24336	0.248857		-1.02136	-0.334588	0.748043
100505519_at	100505519	LOC100505519	uncharacterized LOC100505519	-1.04181	-0.388856	0.707505	0.837107	1.38238	2.02441	0.0838877	0.138239
100505530_at	100505530	FLJ45825	uncharacterized LOC100505530	1.2706	2.86343	0.0209904		-1.04014	-0.4562	0.662492
100505532_at	100505532	LOC100505532	uncharacterized LOC100505532	-1.17106	-2.13756	0.0649448		-1.18153	-2.03126	0.0830543
100505534_at	100505534	LOC100505534	uncharacterized LOC100505534	1.15771	1.27133	0.239248		-1.12172	-1.05473	0.327659
100505536_at	100505536	ISM1-AS1	ISM1 antisense RNA 1	-1.0247	-0.340071	0.74254		1.21345	2.04238	0.0817192
100505538_at	100505538	RBM26-AS1	RBM26 antisense RNA 1	-1.00888	-0.100078	0.922739		-1.25376	-1.61221	0.152318
100505540_at	100505540	LOC100505540	uncharacterized LOC100505540	1.03246	0.475657	0.647007		-1.01665	-0.0411736	0.968343
100505545_at	100505545	LOC100505545	uncharacterized LOC100505545	-1.07364	-1.11759	0.296106		1.04282	0.766569	0.46917
100505547_at	100505547	LOC100505547	uncharacterized LOC100505547	-1.1036	-1.7116	0.125246		-1.14144	-0.82818	0.435734
100505549_at	100505549	LOC100505549	uncharacterized LOC100505549	1.0207	0.168399	0.87044		1.40359	2.75579	0.0291653
100505550_at	100505550	LOC100505550	uncharacterized LOC100505550	-1.02239	-0.310587	0.764034		-1.02018	-0.353899	0.734158
100505555_at	100505555	LOC100505555	uncharacterized LOC100505555	1.06807	0.965264	0.362618	0.573533	-1.14476	-1.5105	0.176013	0.254658
100505561_at	100505561	LOC100505561	uncharacterized LOC100505561	1.15647	2.32962	0.0481191		1.02999	0.286443	0.783089
100505564_at	100505564	LOC100505564	uncharacterized LOC100505564	1.19214	1.54461	0.160934		-1.08305	-1.25402	0.25132
100505566_at	100505566	LINC00578	long intergenic non-protein coding RNA 578	-1.02776	-0.180627	0.861142		-1.08613	-1.02144	0.342087
100505570_at	100505570	LOC100505570	uncharacterized LOC100505570	-1.03959	-0.345846	0.738357	0.855677	1.11477	0.938441	0.38022	0.475602
100505573_at	100505573	LOC100505573	uncharacterized LOC100505573	-1.3	-2.46062	0.0392152	0.158708	-1.26928	-2.31333	0.0550787	0.0983039
100505576_at	100505576	LINC00672	long intergenic non-protein coding RNA 672	-1.07162	-0.890556	0.399099	0.604567	1.34591	3.75672	0.0075274	0.0199975
100505583_at	100505583	LOC100505583	uncharacterized LOC100505583	-1.05831	-0.789042	0.452784		-1.03728	-0.682361	0.517626
100505585_at	100505585	LOC100505585	uncharacterized LOC100505585	-1.16535	-1.42427	0.1921		1.10199	0.979506	0.360963
100505588_at	100505588	LOC100505588	uncharacterized LOC100505588	-1.07708	-1.0115	0.341322		-1.09817	-1.42605	0.198212
100505591_at	100505591	LRRC3C	leucine rich repeat containing 3C	1.02272	0.0901279	0.930396		1.05716	0.634902	0.546302
100505592_at	100505592	LOC100505592	uncharacterized LOC100505592	-1.12929	-1.17826	0.272474		1.33071	3.7645	0.00745272
100505594_at	100505594	LOC100505594	uncharacterized LOC100505594	1.15519	0.845135	0.422535		1.01075	-0.0343316	0.973601
100505596_at	100505596	LOC100505596	uncharacterized LOC100505596	1.17224	2.113	0.0674785		-1.18296	-2.51551	0.0411137
100505601_at	100505601	LOC100505601	uncharacterized LOC100505601	-1.02508	-0.198728	0.847422		-1.05216	-0.606141	0.564145
100505609_at	100505609	LOC100505609	uncharacterized LOC100505609	-1.07009	-0.266299	0.796729		1.10893	1.63272	0.147914
100505613_at	100505613	LOC100505613	uncharacterized LOC100505613	1.01641	0.168331	0.870492		-1.09078	-0.690647	0.512719
100505616_at	100505616	LOC100505616	uncharacterized LOC100505616	-1.51747	-3.73908	0.00568937	0.0504049	1.08449	0.243835	0.814569	0.861013
100505619_at	100505619	LOC100505619	uncharacterized LOC100505619	1.31242	3.96339	0.00413817		1.19672	2.77468	0.0283952
100505620_at	100505620	LOC100505620	uncharacterized LOC100505620	-1.10386	-0.422003	0.68411	0.82103	-1.24231	-1.84841	0.108366	0.170397
100505622_at	100505622	LOC100505622	uncharacterized LOC100505622	-1.11304	-1.00705	0.343331		-1.33897	-4.48635	0.00307575
100505624_at	100505624	LOC100505624	uncharacterized LOC100505624	1.07308	0.809723	0.441464	0.642229	-1.1404	-2.81066	0.0269874	0.0550832
100505633_at	100505633	LOC100505633	uncharacterized LOC100505633	3.77756	18.6756	6.78956e-08	6.10744e-05	3.95149	17.5529	6.62288e-07	5.95345e-05
100505634_at	100505634	LOC100505634	uncharacterized LOC100505634	-1.06244	-0.747167	0.476299		-1.73192	-7.96101	0.000111134
100505635_at	100505635	LOC100505635	uncharacterized LOC100505635	1.10386	1.1793	0.272085		1.12349	0.854685	0.421882
100505636_at	100505636	LOC100505636	uncharacterized LOC100505636	1.07045	0.715439	0.49464		-1.07079	-1.28713	0.240226
100505639_at	100505639	LOC100505639	uncharacterized LOC100505639	1.10243	1.21851	0.257665		-1.02486	-0.314514	0.762583
100505641_at	100505641	FGD5-AS1	FGD5 antisense RNA 1	1.03224	0.52312	0.615035	0.773119	1.07065	1.23451	0.258063	0.347753
100505645_at	100505645	LOC100505645	uncharacterized LOC100505645	1.00551	0.076607	0.940813		-1.11094	-1.46388	0.187972
100505648_at	100505648	LOC100505648	uncharacterized LOC100505648	1.04955	0.763902	0.466806	0.662932	1.84808	7.26349	0.000195325	0.00132306
100505650_at	100505650	LOC100505650	uncharacterized LOC100505650	-1.7455	-3.36104	0.00988345	0.0696383	-1.0676	-0.364945	0.726264	0.78707
100505651_at	100505651	LOC100505651	uncharacterized LOC100505651	1.02338	0.315574	0.760383		1.24319	2.22343	0.0627701
100505658_at	100505658	LOC100505658	uncharacterized LOC100505658	-1.24295	-2.44801	0.0399948		1.03667	0.251661	0.808757
100505659_at	100505659	LOC100505659	uncharacterized LOC100505659	-1.02227	-0.310876	0.763823		-1.07265	-0.644174	0.540624
100505663_at	100505663	LOC100505663	uncharacterized LOC100505663	1.05382	0.761046	0.468418		1.03555	0.6449	0.54018
100505664_at	100505664	LOC100505664	uncharacterized LOC100505664	-1.0577	-0.660875	0.52722		1.1084	1.15443	0.287369
100505666_at	100505666	LOC100505666	uncharacterized LOC100505666	1.09155	1.05244	0.323276	0.535472	-1.02834	-0.54096	0.605835	0.68429
100505676_at	100505676	LOC100505676	uncharacterized LOC100505676	-1.0298	-0.335005	0.746217		1.01327	0.0603501	0.953616
100505678_at	100505678	STARD4-AS1	STARD4 antisense RNA 1	1.07409	0.47528	0.647265	0.795729	-1.08929	-1.14807	0.289812	0.382382
100505681_at	100505681	NAPA-AS1	NAPA antisense RNA 1	1.16542	2.66915	0.0283422		-1.014	-0.243856	0.814553
100505683_at	100505683	LOC100505683	uncharacterized LOC100505683	1.15028	1.23461	0.251929		1.17825	2.29129	0.0568712
100505685_at	100505685	LOC100505685	uncharacterized LOC100505685	1.20258	1.33123	0.219717		-1.14359	-0.868492	0.414793
100505687_at	100505687	LOC100505687	uncharacterized LOC100505687	-1.02031	-0.281104	0.785748		1.12691	1.53078	0.171033
100505692_at	100505692	FTO-IT1	FTO intronic transcript 1 (non-protein coding)	-1.11574	-0.859702	0.414915		1.20614	0.890739	0.403555
100505695_at	100505695	LOC100505695	uncharacterized LOC100505695	1.28416	3.92234	0.00438407	0.0439482	1.71756	5.67099	0.000846499	0.00371562
100505696_at	100505696	LOC100505696	uncharacterized LOC100505696	-1.19705	-1.61104	0.145751		1.39809	3.22801	0.0151331
100505697_at	100505697	LOC100505697	uncharacterized LOC100505697	-1.07865	-1.20059	0.264176		1.0124	0.251137	0.809146
100505702_at	100505702	LOC100505702	uncharacterized LOC100505702	1.05388	0.783818	0.455674		-1.07643	-1.2254	0.261262
100505705_at	100505705	SDIM1	stress responsive DNAJB4 interacting membrane protein 1	1.03258	0.480002	0.644047		1.09102	0.91702	0.39057
100505710_at	100505710	LOC100505710	uncharacterized LOC100505710	-1.08747	-0.627298	0.547906		1.51648	1.68813	0.13661
100505711_at	100505711	LOC100505711	uncharacterized LOC100505711	1.06473	0.671228	0.520939		-1.08325	-1.11698	0.301998
100505715_at	100505715	LOC100505715	uncharacterized LOC100505715	-1.33173	-2.42815	0.0412541		1.08731	1.03394	0.336612
100505716_at	100505716	LOC100505716	uncharacterized LOC100505716	1.0885	1.19592	0.265893		1.14638	1.5911	0.156976
100505718_at	100505718	LOC100505718	uncharacterized LOC100505718	-1.04006	-0.502131	0.629072		-1.38201	-2.73457	0.0300563
100505722_at	100505722	LOC100505722	uncharacterized LOC100505722	-1.0146	-0.242511	0.814472		-1.12247	-2.2046	0.064515
100505727_at	100505727	LOC100505727	uncharacterized LOC100505727	1.04421	0.602153	0.563708		1.0028	-0.0282234	0.978296
100505729_at	100505729	LOC100505729	uncharacterized LOC100505729	-1.10378	-0.368633	0.721944	0.846471	1.39929	2.64285	0.0342506	0.06689
100505735_at	100505735	LOC100505735	uncharacterized LOC100505735	1.16367	1.08994	0.307406		1.00913	0.190617	0.854404
100505736_at	100505736	LOC100505736	uncharacterized LOC100505736	-1.2294	-2.30226	0.0502209		1.21777	2.71131	0.0310665
100505738_at	100505738	LOC100505738	uncharacterized LOC100505738	1.10876	1.34297	0.216055	0.42544	1.33233	3.20905	0.0155284	0.0355186
100505739_at	100505739	LOC100505739	uncharacterized LOC100505739	1.08548	1.32067	0.223058		1.24393	2.5045	0.0417705
100505741_at	100505741	SPATA1	spermatogenesis associated 1	-1.03695	-0.535882	0.606581		1.11733	1.24339	0.254976
100505746_at	100505746	ITGB2-AS1	ITGB2 antisense RNA 1	-1.23096	-1.95646	0.0860448		1.11991	0.902106	0.3979
100505753_at	100505753	KRTAP16-1	keratin associated protein 16-1	1.01211	0.215129	0.835038		-1.1074	-1.08231	0.31608
100505754_at	100505754	LOC100505754	uncharacterized LOC100505754	-1.1202	-1.18696	0.269218		1.74651	5.64991	0.000864753
100505758_at	100505758	PRMT5-AS1	PRMT5 antisense RNA 1	-1.09164	-1.28877	0.233416		-1.23696	-2.31725	0.0547667
100505761_at	100505761	LOC100505761	uncharacterized LOC100505761	-1.14589	-1.92747	0.0899875	0.255875	1.08579	1.24217	0.255396	0.344778
100505767_at	100505767	LOC100505767	putative speedy protein-like protein 2-like	-1.55259	-3.00044	0.0170156	0.0965484	1.0525	0.364456	0.726613	0.787232
100505768_at	100505768	LOC100505768	uncharacterized LOC100505768	-1.16566	-1.86828	0.0985829		-1.09578	-1.37272	0.2135
100505771_at	100505771	LOC100505771	uncharacterized LOC100505771	1.18565	1.80498	0.108636	0.284793	1.00812	0.0898803	0.930978	0.94884
100505774_at	100505774	LOC100505774	uncharacterized LOC100505774	-1.31807	-3.2464	0.0117278		1.12165	0.70739	0.502895
100505775_at	100505775	LOC100505775	uncharacterized LOC100505775	1.15946	2.24419	0.0549901		-1.02133	-0.367071	0.724749
100505776_at	100505776	LOC100505776	uncharacterized LOC100505776	-1.004	0.0449835	0.965221		-1.07568	-0.71268	0.499817
100505782_at	100505782	LOC100505782	uncharacterized LOC100505782	1.11485	0.794133	0.449979		1.05409	0.651707	0.536037
100505783_at	100505783	LOC100505783	uncharacterized LOC100505783	1.07346	1.09173	0.306665	0.517344	1.31837	3.82919	0.00686245	0.0185301
100505784_at	100505784	LOC100505784	uncharacterized LOC100505784	1.56418	4.76796	0.00140335		-1.38035	-1.97974	0.089528
100505785_at	100505785	KIRREL-IT1	KIRREL intronic transcript 1 (non-protein coding)	-1.08066	-1.01279	0.340741	0.552067	-1.42805	-5.15907	0.00144412	0.00554194
100505786_at	100505786	LOC100505786	uncharacterized LOC100505786	-1.04167	-0.632838	0.54446		1.07878	0.754943	0.475672
100505794_at	100505794	LOC100505794	uncharacterized LOC100505794	-1.01521	-0.124671	0.903853	0.952937	1.60183	8.31871	8.45385e-05	0.000748104
100505795_at	100505795	LOC100505795	uncharacterized LOC100505795	1.21152	1.64631	0.138231		-1.02323	-0.363246	0.727476
100505797_at	100505797	LOC100505797	uncharacterized LOC100505797	-1.13381	-0.677838	0.516953		1.09983	0.650794	0.536592
100505799_at	100505799	LOC100505799	uncharacterized LOC100505799	1.1662	2.23648	0.0556561		-1.0921	-1.17647	0.279037
100505806_at	100505806	LOC100505806	uncharacterized LOC100505806	-1.19242	-2.86229	0.0210272	0.108997	-1.00462	-0.0909916	0.930128	0.948331
100505811_at	100505811	LOC100505811	uncharacterized LOC100505811	1.27662	1.40054	0.198841		-1.15207	-1.71031	0.132318
100505812_at	100505812	LOC100505812	uncharacterized LOC100505812	-1.01646	-0.144413	0.888738		-1.07904	-0.862564	0.417826
100505817_at	100505817	LOC100505817	uncharacterized LOC100505817	-1.12816	-0.94581	0.371871	0.58097	-1.05577	-0.75731	0.474343	0.567001
100505821_at	100505821	LOC100505821	uncharacterized LOC100505821	1.02126	0.022465	0.982626		-1.18984	-2.14232	0.0706419
100505822_at	100505822	LOC100505822	uncharacterized LOC100505822	1.2706	4.0214	0.00381558		-1.07908	-1.061	0.324997
100505826_at	100505826	STK4-AS1	STK4 antisense RNA 1	1.0642	0.707508	0.499295		-1.00137	-0.0684959	0.947366
100505827_at	100505827	LOC100505827	uncharacterized LOC100505827	1.11415	1.01291	0.34069		-1.22049	-2.00217	0.0866502
100505828_at	100505828	LOC100505828	uncharacterized LOC100505828	1.01937	0.198969	0.84724	0.921251	1.20142	1.71374	0.131667	0.199582
100505834_at	100505834	LOC100505834	uncharacterized LOC100505834	1.03543	0.27317	0.791627		-1.62963	-5.02177	0.00167642
100505835_at	100505835	LOC100505835	uncharacterized LOC100505835	-1.0441	-0.531818	0.609267		-1.13453	-1.1638	0.283801
100505836_at	100505836	LOC100505836	uncharacterized LOC100505836	-1.18946	-2.38192	0.0443431		-1.00817	-0.144679	0.889169
100505839_at	100505839	LOC100505839	uncharacterized LOC100505839	-1.13437	-1.79215	0.110789	0.288596	1.06295	0.622363	0.554039	0.63884
100505840_at	100505840	LOC100505840	uncharacterized LOC100505840	-1.01218	-0.233895	0.820928		-1.04649	-0.699877	0.507288
100505841_at	100505841	LOC100505841	zinc finger protein 474-like	1.01864	0.285292	0.782651		-1.04325	-0.573096	0.585067
100505845_at	100505845	ROPN1L-AS1	ROPN1L antisense RNA 1	1.05877	0.79225	0.451016		1.07247	0.959203	0.370388
100505851_at	100505851	LOC100505851	uncharacterized LOC100505851	1.12838	1.38168	0.204344		-1.19487	-1.63684	0.147044
100505853_at	100505853	LOC100505853	uncharacterized LOC100505853	1.08451	0.911706	0.388511		-1.06725	-0.643531	0.541017
100505854_at	100505854	RSBN1L-AS1	RSBN1L antisense RNA 1	-1.24677	-2.95565	0.0182208	0.0999165	-1.11987	-1.4538	0.190653	0.271903
100505862_at	100505862	LOC100505862	uncharacterized LOC100505862	1.04871	0.614857	0.555692		-1.06694	-0.996556	0.353193
100505863_at	100505863	LOC100505863	uncharacterized LOC100505863	-1.04408	-0.528507	0.611459		-1.30352	-4.0789	0.00502016
100505865_at	100505865	LOC100505865	uncharacterized LOC100505865	-1.52564	-3.41175	0.00916776	0.0665773	1.41377	4.21402	0.00425562	0.0127944
100505869_at	100505869	LOC100505869	uncharacterized LOC100505869	-1.26391	-3.49856	0.00806688		-1.05257	-0.346266	0.739634
100505870_at	100505870	LOC100505870	uncharacterized LOC100505870	1.00929	0.120762	0.906851		-1.14297	-2.71163	0.0310523
100505875_at	100505875	LOC100505875	uncharacterized LOC100505875	1.04298	0.716393	0.494083		1.06343	0.862816	0.417697
100505876_at	100505876	LOC100505876	uncharacterized LOC100505876	-1.05633	-0.865295	0.412016	0.616061	1.11847	1.53298	0.170499	0.247983
100505877_at	100505877	LOC100505877	uncharacterized LOC100505877	1.16251	2.07408	0.0716927		-1.01446	-0.260491	0.802215
100505878_at	100505878	LOC100505878	uncharacterized LOC100505878	1.06618	0.798375	0.447651		-1.14455	-1.48665	0.182041
100505879_at	100505879	KIF25-AS1	KIF25 antisense RNA 1	-1.09592	-1.29946	0.229901	0.441751	1.04244	0.282324	0.786115	0.838032
100505881_at	100505881	MAGI2-AS3	MAGI2 antisense RNA 3	1.12725	1.02344	0.335981		-1.03071	-0.338819	0.744992
100505887_at	100505887	LOC100505887	uncharacterized LOC100505887	1.0403	0.380826	0.713224		-1.25159	-2.51385	0.0412122
100505890_at	100505890	LOC100505890	uncharacterized LOC100505890	1.14285	1.33658	0.218041		1.08109	1.00941	0.347419
100505893_at	100505893	SLIT2-IT1	SLIT2 intronic transcript 1 (non-protein coding)	-1.53159	-5.02698	0.00101096	0.0180673	-3.49393	-8.64903	6.62398e-05	0.000644596
100505894_at	100505894	TMEM161B-AS1	TMEM161B antisense RNA 1	1.0104	0.134972	0.895961		-1.28677	-3.5881	0.00936342
100505902_at	100505902	LOC100505902	uncharacterized LOC100505902	1.07458	1.26928	0.239942		-1.03494	-0.654469	0.534362
100505903_at	100505903	LOC100505903	uncharacterized LOC100505903	1.01395	0.23418	0.820714		-1.11064	-1.85454	0.107407
100505904_at	100505904	LOC100505904	uncharacterized LOC100505904	-1.03566	-0.411932	0.691181		-1.25097	-1.82197	0.112601
100505912_at	100505912	LOC100505912	uncharacterized LOC100505912	1.20141	1.47487	0.178397		-1.00057	0.0121578	0.99065
100505913_at	100505913	LOC100505913	uncharacterized LOC100505913	1.15654	1.97425	0.0837089		-1.0473	-0.261489	0.801477
100505918_at	100505918	LOC100505918	uncharacterized LOC100505918	1.08777	1.00289	0.345212		1.01356	0.241762	0.81611
100505920_at	100505920	LOC100505920	uncharacterized LOC100505920	1.10257	0.642695	0.538361		-1.05408	-0.780134	0.46166
100505921_at	100505921	LOC100505921	uncharacterized LOC100505921	-1.09552	-0.841794	0.424297		1.11482	0.315289	0.76202
100505923_at	100505923	LOC100505923	uncharacterized LOC100505923	-1.06575	-1.11559	0.296914		1.08019	1.10509	0.30677
100505929_at	100505929	C21orf37	chromosome 21 open reading frame 37	-1.01468	-0.0434236	0.966426		-1.00476	-0.00637422	0.995098
100505933_at	100505933	LOC100505933	uncharacterized LOC100505933	1.19025	2.30128	0.0502981		-1.03155	-0.377545	0.717303
100505938_at	100505938	LOC100505938	uncharacterized LOC100505938	1.0754	0.702275	0.502381	0.69205	1.02529	0.299861	0.773263	0.826819
100505940_at	100505940	LOC100505940	uncharacterized LOC100505940	1.03096	0.373874	0.718191		-1.09699	-1.17303	0.280323
100505942_at	100505942	LOC100505942	uncharacterized LOC100505942	1.05735	0.506031	0.626451	0.781382	1.00325	0.0915441	0.929705	0.948172
100505946_at	100505946	LOC100505946	uncharacterized LOC100505946	-1.14602	-1.96918	0.0843674		1.01247	0.175272	0.865983
100505947_at	100505947	LOC100505947	uncharacterized LOC100505947	-1.12429	-1.12291	0.293969		-1.29643	-2.72371	0.0305234
100505948_at	100505948	LOC100505948	uncharacterized LOC100505948	-1.02512	-0.209781	0.839071		-1.40901	-4.23288	0.00415951
100505949_at	100505949	LOC100505949	uncharacterized LOC100505949	-1.03012	-0.479282	0.644537	0.793348	-1.09229	-1.1088	0.305276	0.398519
100505964_at	100505964	LOC100505964	uncharacterized LOC100505964	-1.0013	0.139594	0.892424		1.00311	-0.232899	0.822711
100505967_at	100505967	LINC00645	long intergenic non-protein coding RNA 645	1.02025	0.296732	0.774212		-1.12629	-2.26979	0.0586762
100505970_at	100505970	HEXDC-IT1	HEXDC intronic transcript 1 (non-protein coding)	-1.03416	-0.221933	0.829914		1.02822	0.128968	0.901123
100505973_at	100505973	LOC100505973	uncharacterized LOC100505973	-1.00046	0.00826563	0.993607		1.28886	3.19865	0.0157499
100505975_at	100505975	ENO1-AS1	ENO1 antisense RNA 1	-1.29848	-2.90682	0.0196368		-1.08229	-0.894076	0.401889
100505978_at	100505978	LOC100505978	uncharacterized LOC100505978	-1.02595	-0.387454	0.708502		-1.05905	-0.601111	0.567301
100505983_at	100505983	LOC100505983	uncharacterized LOC100505983	1.04217	0.701517	0.502829		-1.06084	-1.11859	0.301356
100505985_at	100505985	LOC100505985	uncharacterized LOC100505985	1.00293	-0.0259131	0.97996		-1.01457	-0.214331	0.836589
100505986_at	100505986	LOC100505986	uncharacterized LOC100505986	1.08916	0.326928	0.752094		-1.26705	-2.57083	0.0379713
100505989_at	100505989	LOC100505989	uncharacterized LOC100505989	-1.03269	-0.181191	0.860714		1.00894	0.20683	0.842213
100505991_at	100505991	LOC100505991	uncharacterized LOC100505991	1.00084	0.0575384	0.955524		-2.11227	-11.7541	9.29518e-06
100505993_at	100505993	TMEM210	transmembrane protein 210	-1.31689	-2.7036	0.0268674		-1.36593	-3.41609	0.0117493
100505994_at	100505994	LOC100505994	uncharacterized LOC100505994	-2.55974	-10.6968	5.03342e-06	0.000905546	2.75708	12.4263	6.46938e-06	0.000163073
100505996_at	100505996	LINC00403	long intergenic non-protein coding RNA 403	1.03525	0.466457	0.653299		-1.11053	-1.87462	0.104321
100506004_at	100506004	LOC100506004	uncharacterized LOC100506004	-1.34711	-2.28873	0.0512942		-1.02788	-0.245493	0.813336
100506007_at	100506007	LOC100506007	uncharacterized LOC100506007	-1.08911	-0.695073	0.506649		1.27783	2.41473	0.0475505
100506012_at	100506012	PPP5D1	PPP5 tetratricopeptide repeat domain containing 1	1.06995	0.593358	0.569296		1.24199	2.27238	0.058456
100506013_at	100506013	LOC100506013	uncharacterized LOC100506013	1.08491	1.20728	0.26173		1.0577	0.783432	0.459848
100506014_at	100506014	LOC100506014	uncharacterized LOC100506014	1.08607	0.687666	0.511061	0.699314	-1.28222	-2.76035	0.0289772	0.0583828
100506016_at	100506016	LOC100506016	uncharacterized LOC100506016	-1.04113	-0.551365	0.596409		-1.07889	-1.06097	0.32501
100506020_at	100506020	ARAP1-AS2	ARAP1 antisense RNA 2	-1.11604	-0.740848	0.479916		1.01741	0.251834	0.808628
100506022_at	100506022	LOC100506022	uncharacterized LOC100506022	1.23126	2.62806	0.0302102		-1.14302	-1.1633	0.28399
100506023_at	100506023	LOC100506023	uncharacterized LOC100506023	-1.10936	-1.00031	0.346389	0.557939	1.08319	0.998173	0.352462	0.447213
100506025_at	100506025	LOC100506025	uncharacterized LOC100506025	1.0978	1.60255	0.147616		-1.08818	-1.63718	0.146973
100506029_at	100506029	LOC100506029	uncharacterized LOC100506029	1.41727	4.59109	0.00176546	0.0255064	-1.17688	-1.61106	0.152568	0.225649
100506033_at	100506033	PTOV1-AS1	PTOV1 antisense RNA 1	1.02816	0.353414	0.73289	0.852784	1.04369	0.530248	0.612847	0.690591
100506035_at	100506035	LOC100506035	uncharacterized LOC100506035	1.06246	0.679625	0.515878		-1.09194	-0.713515	0.499333
100506036_at	100506036	LOC100506036	uncharacterized LOC100506036	1.02562	0.166194	0.872118		1.48457	4.42616	0.00330145
100506046_at	100506046	GAS5-AS1	GAS5 antisense RNA 1	1.31812	1.52149	0.166546		1.26406	3.53269	0.0100688
100506047_at	100506047	LOC100506047	uncharacterized LOC100506047	1.02737	0.0642703	0.950328		1.03006	0.472649	0.651292
100506048_at	100506048	LOC100506048	uncharacterized LOC100506048	-1.02025	-0.249388	0.809331		1.16849	1.61464	0.151789
100506049_at	100506049	LRRC72	leucine rich repeat containing 72	-1.02178	-0.271468	0.792889		-1.05298	-0.794402	0.453852
100506050_at	100506050	LOC100506050	uncharacterized LOC100506050	1.06049	0.457477	0.659469		-1.08794	-0.972171	0.364347
100506051_at	100506051	LOC100506051	uncharacterized LOC100506051	1.52826	5.11129	0.000910483	0.0169646	-1.40804	-2.43201	0.0463771	0.0853944
100506053_at	100506053	LOC100506053	uncharacterized LOC100506053	1.24342	0.270763	0.793413	0.889236	-1.30049	-1.24969	0.252804	0.341826
100506054_at	100506054	LOC100506054	uncharacterized LOC100506054	1.15782	2.58172	0.0324683	0.141811	-1.15828	-2.2153	0.0635171	0.110258
100506057_at	100506057	LOC100506057	uncharacterized LOC100506057	-1.09097	-1.21903	0.257476		-1.22376	-3.20072	0.0157055
100506059_at	100506059	LOC100506059	uncharacterized LOC100506059	1.00417	0.00227058	0.998244		1.02685	0.38337	0.713176
100506060_at	100506060	LOC100506060	SMG1 homolog, phosphatidylinositol 3-kinase-related kinase (C. elegans) pseudogene	-1.01448	-0.183934	0.858631		1.23813	1.57144	0.161436
100506063_at	100506063	LOC100506063	uncharacterized LOC100506063	-1.05023	-0.442538	0.669794		1.23286	3.58916	0.00935042
100506068_at	100506068	DACT3-AS1	DACT3 antisense RNA 1	-1.03192	-0.495456	0.63357		-1.04139	-0.52803	0.614304
100506069_at	100506069	LOC100506069	uncharacterized LOC100506069	-1.03845	-0.183454	0.858996		1.02044	0.316421	0.761197
100506070_at	100506070	LOC100506070	uncharacterized LOC100506070	1.07644	1.082	0.310715		1.20756	3.56202	0.00968847
100506071_at	100506071	LOC100506071	uncharacterized LOC100506071	-1.04579	-0.524043	0.614421		-1.0865	-1.70522	0.133293
100506075_at	100506075	LOC100506075	uncharacterized LOC100506075	1.20339	1.04632	0.325926		1.25015	3.09939	0.0180434
100506082_at	100506082	LOC100506082	uncharacterized LOC100506082	1.12726	1.81136	0.10758		-1.2519	-1.40764	0.203375
100506083_at	100506083	LOC100506083	uncharacterized LOC100506083	-1.06098	-0.76008	0.468963	0.664656	1.39217	2.45476	0.0448774	0.0831089
100506085_at	100506085	LOC100506085	uncharacterized LOC100506085	-1.06367	-0.648831	0.534585		1.13337	1.7536	0.12431
100506088_at	100506088	LOC100506088	uncharacterized LOC100506088	1.10935	0.321953	0.755722		-1.02167	-0.270753	0.794634
100506089_at	100506089	LOC100506089	uncharacterized LOC100506089	1.14095	1.13428	0.289447		1.06614	0.669003	0.525599
100506091_at	100506091	LOC100506091	uncharacterized LOC100506091	1.06974	0.970529	0.360144		1.08273	1.11306	0.303563
100506098_at	100506098	LOC100506098	uncharacterized LOC100506098	-1.02792	-0.421345	0.684571	0.821139	1.02397	0.370623	0.722221	0.783543
100506100_at	100506100	LOC100506100	uncharacterized LOC100506100	-1.1725	-2.10435	0.0683938	0.220143	-1.03771	-0.695817	0.509672	0.599774
100506101_at	100506101	LOC100506101	uncharacterized LOC100506101	1.13365	0.981124	0.355203		-1.01352	-0.21552	0.835698
100506102_at	100506102	LOC100506102	uncharacterized LOC100506102	1.1031	1.05989	0.320073		1.00428	-0.125047	0.904111
100506105_at	100506105	LOC100506105	uncharacterized LOC100506105	1.02596	0.431857	0.677223	0.816018	1.14261	1.91159	0.0988632	0.15782
100506107_at	100506107	LOC100506107	uncharacterized LOC100506107	1.02198	0.293978	0.776241		1.18077	2.2694	0.0587093
100506108_at	100506108	SIX3-AS1	SIX3 antisense RNA 1	1.00238	-0.0450079	0.965202		1.03454	0.508554	0.627182
100506110_at	100506110	LOC100506110	uncharacterized LOC100506110	1.01926	0.302408	0.770037		1.14537	0.843156	0.427868
100506113_at	100506113	LOC100506113	uncharacterized LOC100506113	1.04434	0.462998	0.655672		-1.24074	-1.3483	0.220843
100506114_at	100506114	LOC100506114	uncharacterized LOC100506114	1.14276	1.20937	0.260969		1.01646	0.103112	0.920856
100506115_at	100506115	LOC100506115	uncharacterized LOC100506115	1.26074	2.77739	0.0239681	0.118543	1.84047	7.28937	0.000191135	0.0013048
100506119_at	100506119	LOC100506119	uncharacterized LOC100506119	-1.11388	-1.64775	0.13793	0.327762	-1.09798	-1.85558	0.107245	0.168852
100506122_at	100506122	LOC100506122	uncharacterized LOC100506122	-1.07157	-0.846821	0.421648		1.14882	1.4421	0.193806
100506123_at	100506123	LOC100506123	uncharacterized LOC100506123	-1.39907	-4.54804	0.00186821	0.0263956	2.99728	6.86097	0.000275946	0.00168246
100506124_at	100506124	LOC100506124	uncharacterized LOC100506124	-1.0032	-0.112232	0.913399		-1.01147	-0.178675	0.863412
100506125_at	100506125	LOC100506125	uncharacterized LOC100506125	1.14823	0.862526	0.41345		1.11023	1.6304	0.148406
100506126_at	100506126	LOC100506126	uncharacterized LOC100506126	-1.13479	-1.33491	0.218563		1.02697	0.137012	0.894999
100506127_at	100506127	LOC100506127	putative uncharacterized protein FLJ37770-like	1.14705	1.37655	0.205862	0.412671	-1.27532	-1.61589	0.151518	0.224466
100506128_at	100506128	LOC100506128	uncharacterized LOC100506128	1.15082	1.48215	0.176498		-1.07749	-0.6189	0.556187
100506134_at	100506134	LOC100506134	uncharacterized LOC100506134	-1.1744	-1.30087	0.229439		-1.08152	-0.423214	0.685233
100506136_at	100506136	LOC100506136	uncharacterized LOC100506136	-1.1611	-0.815898	0.438122		1.12391	1.97308	0.0904003
100506144_at	100506144	ZMYM6NB	ZMYM6 neighbor	1.23563	2.39374	0.0435323	0.168208	1.624	9.79372	3.01373e-05	0.000406642
100506154_at	100506154	LOC100506154	uncharacterized LOC100506154	1.02709	0.450579	0.664227		-1.03177	-0.698788	0.507927
100506157_at	100506157	LOC100506157	uncharacterized LOC100506157	-1.00643	-0.00351849	0.997279		1.21865	1.45159	0.191245
100506161_at	100506161	LOC100506161	uncharacterized LOC100506161	1.21894	2.29837	0.0505273		1.03074	0.463383	0.65759
100506165_at	100506165	LOC100506165	uncharacterized LOC100506165	-1.18483	-1.8018	0.109166		-1.02355	-0.356631	0.732203
100506172_at	100506172	LOC100506172	uncharacterized LOC100506172	-1.11527	-1.23974	0.250125		-1.07274	-1.19684	0.271516
100506175_at	100506175	LOC100506175	uncharacterized LOC100506175	1.01505	0.0695454	0.946259		1.12508	1.17596	0.279227
100506178_at	100506178	LOC100506178	uncharacterized LOC100506178	1.14654	1.93096	0.0895041	0.255219	-1.07087	-0.468844	0.653875	0.726928
100506183_at	100506183	LOC100506183	uncharacterized LOC100506183	1.07861	0.737519	0.481829		-1.1187	-1.53577	0.169828
100506188_at	100506188	LOC100506188	uncharacterized LOC100506188	1.0941	0.87398	0.407542		-1.08795	-0.548044	0.601221
100506189_at	100506189	LOC100506189	uncharacterized LOC100506189	1.09891	1.41363	0.195097		-1.03551	-0.58562	0.577085
100506190_at	100506190	LOC100506190	uncharacterized LOC100506190	1.18357	2.4533	0.0396654	0.159668	2.60897	16.0077	1.22133e-06	7.62938e-05
100506191_at	100506191	LOC100506191	uncharacterized LOC100506191	-1.03153	-0.23065	0.823363		-1.11423	-1.37573	0.212608
100506195_at	100506195	LOC100506195	uncharacterized LOC100506195	-1.08687	-1.14085	0.286857		1.20033	2.76385	0.0288341
100506206_at	100506206	LOC100506206	uncharacterized LOC100506206	1.1731	2.34906	0.0466794		1.12688	1.65184	0.143918
100506207_at	100506207	LOC100506207	uncharacterized LOC100506207	1.06893	0.900544	0.394073		1.18548	3.00359	0.0205986
100506211_at	100506211	MIR210HG	MIR210 host gene (non-protein coding)	-1.48463	-6.76358	0.000141541		1.00658	0.0138862	0.98932
100506215_at	100506215	GCFC1-AS1	GCFC1 antisense RNA 1	1.08762	0.806112	0.443426		-1.02949	-0.307925	0.767379
100506216_at	100506216	LOC100506216	uncharacterized LOC100506216	-1.17972	-1.39121	0.201545		-1.14882	-0.426347	0.683057
100506217_at	100506217	LOC100506217	putative POM121-like protein 1-like	-1.21547	-2.45199	0.0397467	0.159899	-1.26367	-2.70969	0.0311381	0.0618681
100506219_at	100506219	LOC100506219	uncharacterized LOC100506219	1.06422	0.576978	0.579788	0.747535	-1.15242	-2.64198	0.034293	0.0669291
100506226_at	100506226	LOC100506226	uncharacterized LOC100506226	1.00344	0.0204098	0.984215		-1.26739	-2.51493	0.041148
100506229_at	100506229	LOC100506229	uncharacterized LOC100506229	1.16546	2.08226	0.0707858		-1.2132	-2.49469	0.0423655
100506233_at	100506233	LOC100506233	uncharacterized LOC100506233	-1.6569	-6.61284	0.000165426	0.00606546	-1.05987	-0.800933	0.450308	0.543958
100506235_at	100506235	LOC100506235	uncharacterized LOC100506235	-1.1455	-0.228503	0.824975		1.4208	3.05387	0.0192126
100506236_at	100506236	LOC100506236	uncharacterized LOC100506236	1.03906	0.482404	0.642412		-1.05979	-0.649251	0.53753
100506237_at	100506237	NKX2-1-AS1	NKX2-1 antisense RNA 1	-1.00555	-0.0574602	0.955585		1.00253	0.111473	0.914468
100506238_at	100506238	LOC100506238	uncharacterized LOC100506238	-1.05438	-0.644669	0.537145		1.21011	3.15632	0.0166874
100506241_at	100506241	LOC100506241	uncharacterized protein FLJ39582-like	1.01044	0.138795	0.893034		1.0631	0.656628	0.533054
100506243_at	100506243	KRBOX1	KRAB box domain containing 1	-1.01333	-0.205763	0.842104		-1.05171	-0.561998	0.592193
100506253_at	100506253	LOC100506253	uncharacterized LOC100506253	-1.19428	-2.67426	0.0281182		-1.05186	-0.469727	0.653275
100506255_at	100506255	LOC100506255	uncharacterized LOC100506255	-1.03845	-0.504643	0.627383		-1.10886	-0.85283	0.422841
100506257_at	100506257	LOC100506257	uncharacterized LOC100506257	1.18499	2.19227	0.0596329	0.203188	1.29365	2.10849	0.074212	0.125152
100506258_at	100506258	LOC100506258	uncharacterized LOC100506258	-1.00417	-0.0328092	0.974629		-1.03886	-0.396076	0.704211
100506271_at	100506271	LOC100506271	uncharacterized LOC100506271	1.05226	0.756555	0.470958		1.07711	0.064038	0.950786
100506272_at	100506272	LOC100506272	uncharacterized LOC100506272	-1.01809	-0.29685	0.774126		-1.03552	-0.270768	0.794623
100506274_at	100506274	LOC100506274	uncharacterized LOC100506274	-1.03741	-0.526803	0.612588		1.00239	0.121402	0.90689
100506275_at	100506275	KRBOX1-AS1	KRBOX1 antisense RNA 1	1.12475	2.13387	0.0653198		1.03157	0.346863	0.739205
100506276_at	100506276	LOC100506276	uncharacterized LOC100506276	1.12895	1.11198	0.298371		1.12273	1.86827	0.105288
100506282_at	100506282	LOC100506282	uncharacterized LOC100506282	-1.52237	-5.23499	0.000782284	0.0155102	-1.05957	-0.463765	0.65733	0.729747
100506286_at	100506286	LOC100506286	uncharacterized LOC100506286	1.02469	0.362662	0.726231		-1.3296	-2.48119	0.0431979
100506288_at	100506288	LOC100506288	uncharacterized LOC100506288	-1.15622	-1.63267	0.141096		-1.09098	-1.18327	0.276509
100506289_at	100506289	LOC100506289	uncharacterized LOC100506289	-1.01605	-0.158397	0.878061		1.43863	3.52648	0.0101515
100506295_at	100506295	LOC100506295	uncharacterized LOC100506295	1.03873	0.4884	0.638343		1.05963	1.02003	0.342708
100506299_at	100506299	LOC100506299	uncharacterized LOC100506299	-1.06416	-0.363841	0.725383		1.04011	0.281324	0.78685
100506300_at	100506300	LOC100506300	uncharacterized LOC100506300	1.02763	0.415512	0.688664		1.01771	0.233725	0.822095
100506301_at	100506301	LOC100506301	uncharacterized LOC100506301	1.13609	1.36719	0.208662		1.12323	1.42183	0.199385
100506302_at	100506302	LOC100506302	uncharacterized LOC100506302	1.06707	0.667494	0.523199	0.707838	-1.06778	-0.500284	0.632694	0.708401
100506303_at	100506303	LOC100506303	uncharacterized LOC100506303	-1.56854	-1.56749	0.155549	0.352245	-1.39519	-4.14162	0.00464796	0.0137382
100506304_at	100506304	LOC100506304	uncharacterized LOC100506304	1.04517	0.625379	0.549103		-1.01969	-0.362543	0.727978
100506305_at	100506305	LOC100506305	uncharacterized LOC100506305	-1.03631	-0.628818	0.54696	0.724096	-1.03998	-0.640557	0.542834	0.629466
100506310_at	100506310	LOC100506310	uncharacterized protein C1orf167-like	1.02312	0.168431	0.870415	0.934132	-1.07702	-0.646049	0.53948	0.626761
100506311_at	100506311	HOTAIRM1	HOXA transcript antisense RNA, myeloid-specific 1	-1.28267	-3.81495	0.00510452	0.0476913	1.00338	0.0778386	0.940203	0.956171
100506312_at	100506312	LOC100506312	uncharacterized LOC100506312	-1.00541	-0.105618	0.91848		1.54926	5.21733	0.0013566
100506314_at	100506314	LOC100506314	uncharacterized LOC100506314	1.05764	0.576874	0.579855	0.747535	1.20232	1.19522	0.272108	0.363208
100506317_at	100506317	LOC100506317	uncharacterized LOC100506317	-1.06505	-0.671115	0.521007		-1.05532	-0.494437	0.636605
100506319_at	100506319	LOC100506319	uncharacterized LOC100506319	1.00766	0.0100264	0.992245		1.08867	0.586342	0.576627
100506321_at	100506321	LOC100506321	uncharacterized LOC100506321	-1.21392	-1.70813	0.125905		1.08248	0.818263	0.440999
100506325_at	100506325	LOC100506325	uncharacterized LOC100506325	1.23638	2.97815	0.0176045		1.1218	1.33817	0.223956
100506328_at	100506328	LOC100506328	uncharacterized LOC100506328	-1.04197	-0.433631	0.675987	0.815684	-1.65815	-6.11485	0.000546966	0.00269547
100506329_at	100506329	LOC100506329	uncharacterized LOC100506329	-1.21855	-2.38375	0.0442169		1.1448	2.2405	0.06123
100506331_at	100506331	LOC100506331	uncharacterized LOC100506331	-1.09969	-0.638791	0.540772		1.2058	1.61599	0.151498
100506334_at	100506334	LINC00649	long intergenic non-protein coding RNA 649	-1.08135	-0.935206	0.376988	0.586025	1.96225	6.71186	0.000314896	0.00183855
100506342_at	100506342	LOC100506342	uncharacterized LOC100506342	-1.19743	-1.36519	0.209262	0.417177	1.25652	2.43201	0.046377	0.0853944
100506343_at	100506343	LOC100506343	uncharacterized LOC100506343	1.12201	1.59438	0.149431	0.344545	-1.0323	-0.567005	0.588972	0.670181
100506348_at	100506348	LOC100506348	uncharacterized LOC100506348	1.01999	0.105774	0.91836		-1.0929	-1.53537	0.169923
100506351_at	100506351	LOC100506351	uncharacterized LOC100506351	1.00891	0.147111	0.886676		-1.02469	-0.246263	0.812764
100506352_at	100506352	LOC100506352	uncharacterized LOC100506352	-1.1099	-0.875798	0.40661		-1.10979	-0.882403	0.407739
100506358_at	100506358	LOC100506358	uncharacterized LOC100506358	1.28564	2.32883	0.0481789	0.178593	1.00577	0.157033	0.87979	0.911472
100506365_at	100506365	LOC100506365	uncharacterized LOC100506365	1.15672	1.71517	0.124568	0.3089	1.28235	5.17738	0.00141595	0.00545867
100506368_at	100506368	LOC100506368	uncharacterized LOC100506368	-1.08244	-0.711629	0.496873		-1.0345	-0.333399	0.748901
100506369_at	100506369	LOC100506369	uncharacterized LOC100506369	1.1416	1.00141	0.345888		-1.40107	-2.97719	0.0213686
100506371_at	100506371	LOC100506371	uncharacterized LOC100506371	1.01238	0.221476	0.830258		-1.02349	-0.356115	0.732572
100506373_at	100506373	LOC100506373	uncharacterized LOC100506373	-1.05583	-0.837555	0.426538		-1.09971	-1.96053	0.0920681
100506374_at	100506374	LOC100506374	uncharacterized LOC100506374	1.20063	1.38352	0.203801		1.1254	0.867362	0.41537
100506376_at	100506376	TTLL10-AS1	TTLL10 antisense RNA 1	-1.03743	-0.328443	0.75099		-1.03723	-0.606598	0.563859
100506377_at	100506377	LOC100506377	uncharacterized LOC100506377	-1.17968	-1.72182	0.123317	0.30711	1.14073	1.31214	0.232128	0.31853
100506379_at	100506379	LOC100506379	uncharacterized LOC100506379	-1.30766	-3.63515	0.00660956		1.00173	-0.035184	0.972946
100506380_at	100506380	LOC100506380	uncharacterized LOC100506380	1.09967	1.64789	0.137902		-1.00257	0.00937344	0.992791
100506384_at	100506384	LOC100506384	uncharacterized LOC100506384	1.09274	1.58095	0.152458		-1.01094	-0.0490359	0.962303
100506385_at	100506385	LOC100506385	uncharacterized LOC100506385	-1.00583	0.00451895	0.996505		1.00999	-0.0522583	0.959828
100506388_at	100506388	LOC100506388	uncharacterized LOC100506388	-1.10818	-1.03658	0.33018		1.01178	0.120874	0.907293
100506389_at	100506389	LOC100506389	uncharacterized LOC100506389	-1.04933	-0.68287	0.513931		-1.09851	-0.869552	0.414252
100506392_at	100506392	LOC100506392	uncharacterized LOC100506392	-1.12758	-1.68386	0.130618	0.317898	1.10928	1.43343	0.196176	0.278222
100506393_at	100506393	LOC100506393	uncharacterized LOC100506393	1.01179	0.210152	0.838791		-1.02001	-0.407749	0.696019
100506394_at	100506394	LOC100506394	uncharacterized LOC100506394	1.07684	0.968796	0.360957	0.572045	1.08057	0.89931	0.399285	0.493954
100506403_at	100506403	LOC100506403	uncharacterized LOC100506403	1.11685	1.06056	0.319787		-1.04122	-0.581988	0.579394
100506405_at	100506405	LOC100506405	uncharacterized LOC100506405	1.33775	3.14761	0.013608		-1.25371	-3.18091	0.0161357
100506406_at	100506406	LOC100506406	uncharacterized LOC100506406	-1.21976	-2.52852	0.0352736		1.17214	1.53364	0.170341
100506409_at	100506409	ELOVL2-AS1	ELOVL2 antisense RNA 1	1.09952	0.979149	0.356121		1.14254	1.27951	0.242739
100506411_at	100506411	LOC100506411	uncharacterized LOC100506411	1.12739	1.8134	0.107244	0.282958	-1.11474	-1.95561	0.0927291	0.149987
100506413_at	100506413	LOC100506413	uncharacterized LOC100506413	-1.16957	-2.5573	0.0337268		-1.15273	-3.14475	0.0169539
100506414_at	100506414	LOC100506414	uncharacterized LOC100506414	1.25226	1.68511	0.130371		1.02767	0.398092	0.702794
100506418_at	100506418	LOC100506418	uncharacterized LOC100506418	1.07414	1.12443	0.293364		-1.06692	-1.04198	0.333126
100506421_at	100506421	LOC100506421	uncharacterized LOC100506421	-1.00952	-0.166457	0.871918		-1.04144	-0.417985	0.688871
100506422_at	100506422	LOC100506422	putative deoxyuridine 5'-triphosphate nucleotidohydrolase-like protein FLJ16323	1.11404	1.75524	0.117207		-1.08173	-1.04814	0.330476
100506428_at	100506428	CBR3-AS1	CBR3 antisense RNA 1	-1.09024	-1.12946	0.291357	0.503236	1.15457	1.24603	0.254065	0.343118
100506431_at	100506431	LOC100506431	B2 RNA	-1.6061	-3.44544	0.00872272	0.0646679	1.46899	3.94205	0.00595128	0.0166633
100506433_at	100506433	LINC00648	long intergenic non-protein coding RNA 648	1.02831	0.308834	0.76532		1.76674	4.30487	0.00381404
100506436_at	100506436	SPAG5-AS1	SPAG5 antisense RNA 1	1.12985	0.803316	0.44495		-1.31905	-1.28909	0.239581
100506443_at	100506443	ITPKB-IT1	ITPKB intronic transcript 1 (non-protein coding)	-1.05706	-0.623318	0.55039		-1.17853	-1.43836	0.194825
100506446_at	100506446	LOC100506446	uncharacterized LOC100506446	1.01381	0.0824195	0.936333		1.05988	0.578086	0.581879
100506451_at	100506451	LOC100506451	uncharacterized LOC100506451	-1.28116	-1.85073	0.101277	0.273307	-1.45405	-3.10763	0.0178402	0.0397223
100506454_at	100506454	LOC100506454	uncharacterized LOC100506454	1.17404	2.17817	0.0609597	0.205794	1.04245	0.795014	0.453519	0.547102
100506457_at	100506457	LOC100506457	uncharacterized LOC100506457	1.00021	-0.0457713	0.964612		-1.05664	-0.562214	0.592054
100506458_at	100506458	LOC100506458	putative uncharacterized protein LOC65996-like	-1.36206	-5.13251	0.000886956	0.0166681	-1.56905	-4.39306	0.00343335	0.010751
100506459_at	100506459	LOC100506459	uncharacterized LOC100506459	1.14115	1.79827	0.109758		1.08536	0.870525	0.413757
100506462_at	100506462	SRD5A3-AS1	SRD5A3 antisense RNA 1	1.04065	0.372161	0.719417		-1.22111	-1.86975	0.105061
100506465_at	100506465	LOC100506465	uncharacterized LOC100506465	-1.0824	-0.578693	0.578684		-1.05632	-0.540927	0.605856
100506469_at	100506469	LOC100506469	uncharacterized LOC100506469	1.19877	2.06099	0.0731666	0.228686	-1.06249	-0.585794	0.576975	0.659664
100506470_at	100506470	LOC100506470	uncharacterized LOC100506470	1.21474	2.1931	0.0595559		-1.12138	-0.634171	0.546751
100506472_at	100506472	LOC100506472	uncharacterized LOC100506472	-1.32881	-3.43302	0.00888408		1.05787	0.636605	0.545256
100506473_at	100506473	LOC100506473	uncharacterized LOC100506473	-1.06179	-0.791467	0.451447		-1.18219	-3.6397	0.0087545
100506474_at	100506474	LOC100506474	uncharacterized LOC100506474	1.22817	2.17812	0.0609649		-1.1229	-1.42461	0.19861
100506475_at	100506475	EGFLAM-AS2	EGFLAM antisense RNA 2	1.05577	0.831424	0.429796		-1.05954	-0.968031	0.366267
100506476_at	100506476	LOC100506476	uncharacterized LOC100506476	-1.05715	-0.64837	0.534868		-1.04213	-0.41335	0.692103
100506478_at	100506478	LOC100506478	uncharacterized LOC100506478	-1.37056	-4.99595	0.00105093		-1.03891	-0.501834	0.631658
100506489_at	100506489	LOC100506489	uncharacterized LOC100506489	1.05421	0.672033	0.520452		1.05245	0.945205	0.376996
100506492_at	100506492	DSCAM-AS1	DSCAM antisense RNA 1	1.02629	0.394009	0.703846		1.00491	0.0575567	0.95576
100506495_at	100506495	LIFR-AS1	LIFR antisense RNA 1	1.03104	0.289148	0.779803		1.23016	1.17594	0.279235
100506496_at	100506496	LOC100506496	uncharacterized LOC100506496	-1.27745	-1.87398	0.0977219		1.02866	0.0195304	0.98498
100506497_at	100506497	LOC100506497	uncharacterized LOC100506497	-1.11614	-1.67232	0.132914		-1.04198	-0.192592	0.852917
100506498_at	100506498	LOC100506498	uncharacterized LOC100506498	-1.0678	-0.895178	0.396768		1.24261	2.55872	0.0386374
100506499_at	100506499	LOC100506499	uncharacterized LOC100506499	-1.55346	-3.67555	0.00623425	0.0533072	1.38112	2.59205	0.0368331	0.0707357
100506502_at	100506502	LOC100506502	uncharacterized LOC100506502	1.51795	3.01069	0.0167516	0.0956706	-1.23576	-1.20896	0.267124	0.35789
100506504_at	100506504	LOC100506504	uncharacterized LOC100506504	1.1418	1.55363	0.158792	0.356502	1.25048	2.49366	0.0424285	0.0793578
100506516_at	100506516	LOC100506516	uncharacterized LOC100506516	-1.3316	-2.34617	0.0468908	0.175506	1.17767	2.51204	0.0413195	0.077747
100506518_at	100506518	LOC100506518	uncharacterized LOC100506518	1.11443	1.43754	0.188419	0.39264	1.53353	3.60671	0.00913866	0.0233185
100506526_at	100506526	LOC100506526	uncharacterized LOC100506526	-1.02898	-0.440607	0.671135		-1.14453	-1.65756	0.142742
100506527_at	100506527	LOC100506527	uncharacterized LOC100506527	-1.16339	-1.99865	0.0806027		1.39971	4.34046	0.00365508
100506530_at	100506530	LOC100506530	uncharacterized LOC100506530	1.0755	0.91058	0.389069		-1.05666	-1.10026	0.308725
100506532_at	100506532	LOC100506532	uncharacterized LOC100506532	-1.22201	-1.92416	0.0904486	0.256705	-1.06617	-0.756399	0.474854	0.567465
100506533_at	100506533	LOC100506533	putative uncharacterized protein FLJ35883-like	1.2886	1.37157	0.207349	0.414844	-1.07382	-0.613614	0.559475	0.643948
100506534_at	100506534	LOC100506534	uncharacterized LOC100506534	-1.07821	-0.65243	0.532378		1.05177	0.509512	0.626546
100506538_at	100506538	LOC100506538	uncharacterized LOC100506538	-1.11934	-1.35497	0.212363		-1.67073	-6.6722	0.000326276
100506540_at	100506540	SPTY2D1-AS1	SPTY2D1 antisense RNA 1	-1.10954	-1.74005	0.119949		1.12627	1.49341	0.180313
100506542_at	100506542	LOC100506542	uncharacterized LOC100506542	-1.19405	-1.83838	0.103217		1.08604	0.857654	0.42035
100506544_at	100506544	LOC100506544	uncharacterized LOC100506544	1.25122	3.27935	0.0111632	0.0749039	1.05311	0.452627	0.664938	0.735953
100506546_at	100506546	LOC100506546	uncharacterized LOC100506546	1.08901	1.06045	0.319836		-1.01157	-0.0377854	0.970947
100506548_at	100506548	LOC100506548	uncharacterized LOC100506548	1.22348	2.9393	0.0186826	0.101329	1.51039	8.10272	9.96008e-05	0.00083163
100506551_at	100506551	LOC100506551	uncharacterized LOC100506551	1.12693	1.51744	0.167547		1.32128	5.68516	0.000834472
100506555_at	100506555	PVRL3-AS1	PVRL3 antisense RNA 1	1.08858	0.700125	0.503653		-1.11085	-0.995771	0.353547
100506557_at	100506557	LOC100506557	uncharacterized LOC100506557	1.08937	0.945523	0.372009		1.21016	2.09768	0.0753904
100506558_at	100506558	LOC100506558	uncharacterized LOC100506558	-1.05498	-0.566903	0.586295		-1.08633	-0.859592	0.419353
100506563_at	100506563	LOC100506563	uncharacterized LOC100506563	1.01253	0.122251	0.905709		1.01417	0.0491601	0.962208
100506564_at	100506564	THEGL	theg spermatid protein-like	1.03334	0.376775	0.716116		-1.04222	-0.739626	0.484331
100506571_at	100506571	LOC100506571	uncharacterized LOC100506571	1.13212	1.36287	0.209964		1.00315	0.0727187	0.944128
100506581_at	100506581	C16orf95	chromosome 16 open reading frame 95	-1.0673	-0.737578	0.481795	0.675344	-1.01242	0.105569	0.918978	0.940945
100506585_at	100506585	LOC100506585	uncharacterized LOC100506585	-1.03139	-0.474435	0.647842		-1.08569	-0.87408	0.411949
100506599_at	100506599	LOC100506599	uncharacterized LOC100506599	-1.14317	-1.3276	0.22086	0.430572	1.06398	0.99529	0.353765	0.44857
100506606_at	100506606	LOC100506606	uncharacterized LOC100506606	1.13171	1.21396	0.259304		1.11185	0.539058	0.607076
100506609_at	100506609	LOC100506609	uncharacterized LOC100506609	1.12596	1.42104	0.193006	0.398017	-1.04618	-0.438193	0.674861	0.744007
100506620_at	100506620	LOC100506620	uncharacterized LOC100506620	-1.36869	-3.14755	0.0136092	0.0850527	1.50988	3.46105	0.0110678	0.027005
100506622_at	100506622	LINC00540	long intergenic non-protein coding RNA 540	1.11414	0.564334	0.587961		-1.12432	-1.29311	0.238268
100506627_at	100506627	DCDC5	doublecortin domain containing 5	1.24242	2.14568	0.0641287		1.00025	-0.0422767	0.967496
100506629_at	100506629	LOC100506629	uncharacterized LOC100506629	-1.19288	-2.25852	0.0537727		-1.06647	-0.769355	0.467621
100506630_at	100506630	LOC100506630	uncharacterized LOC100506630	1.12171	1.86412	0.0992157		-1.07761	-0.548434	0.600968
100506631_at	100506631	LOC100506631	uncharacterized LOC100506631	1.07574	1.20331	0.263176		1.0693	0.680326	0.518835
100506634_at	100506634	LOC100506634	hepatocellular carcinoma-associated antigen HCA25a	-1.20619	-2.13109	0.0656034	0.214456	-1.33094	-1.0765	0.318491	0.412532
100506636_at	100506636	LOC100506636	uncharacterized LOC100506636	-1.38301	-2.56157	0.0335029	0.14475	1.21363	4.22713	0.00418855	0.0126293
100506637_at	100506637	PRKAR2A-AS1	PRKAR2A antisense RNA 1	-1.0163	-0.235411	0.819791		1.09033	0.584115	0.578041
100506639_at	100506639	LOC100506639	uncharacterized LOC100506639	1.15652	1.83282	0.104101	0.277486	2.22545	11.7837	9.14418e-06	0.000202932
100506641_at	100506641	LOC100506641	uncharacterized LOC100506641	1.06028	0.95568	0.367155		1.04947	0.612971	0.559876
100506643_at	100506643	LOC100506643	uncharacterized LOC100506643	1.09447	1.08586	0.309105		1.23151	2.41502	0.0475302
100506647_at	100506647	LOC100506647	uncharacterized LOC100506647	1.29865	2.94515	0.0185161		-1.14903	-1.33936	0.223587
100506649_at	100506649	PXN-AS1	PXN antisense RNA 1	-1.25632	-2.93653	0.0187621	0.101556	1.03671	0.6451	0.540058	0.627055
100506650_at	100506650	C17orf112	chromosome 17 open reading frame 112	1.15318	2.11448	0.0673233		1.00809	0.0887525	0.931842
100506651_at	100506651	LOC100506651	uncharacterized LOC100506651	-1.13001	-0.92794	0.380523	0.589257	1.16533	2.45106	0.0451179	0.0834969
100506652_at	100506652	LOC100506652	uncharacterized LOC100506652	-1.02782	-0.329943	0.749898		-1.07527	-0.771115	0.466644
100506655_at	100506655	LOC100506655	uncharacterized LOC100506655	-1.08115	-1.11139	0.29861		1.16762	1.98658	0.08864
100506658_at	100506658	OCLN	occludin	1.2397	3.67503	0.00623896	0.0533136	1.8283	10.2127	2.30495e-05	0.000344796
100506660_at	100506660	DDX11-AS1	DDX11 antisense RNA 1	-1.01466	-0.0987539	0.923758	0.964201	1.36315	2.60836	0.0359822	0.0694675
100506661_at	100506661	LOC100506661	uncharacterized LOC100506661	-1.03612	-0.492914	0.635288	0.786462	-1.02765	-0.489336	0.640029	0.714834
100506664_at	100506664	LOC100506664	uncharacterized LOC100506664	1.03631	0.457062	0.659755		1.23128	2.43111	0.0464369
100506667_at	100506667	LOC100506667	uncharacterized LOC100506667	1.14338	1.52762	0.165042		-1.03696	-0.529465	0.613361
100506668_at	100506668	LOC100506668	uncharacterized LOC100506668	1.07473	1.06148	0.319393	0.53067	1.01061	0.240265	0.817223	0.863222
100506674_at	100506674	LOC100506674	uncharacterized LOC100506674	1.22225	3.21911	0.0122183		1.20603	3.04528	0.019442
100506675_at	100506675	LOC100506675	uncharacterized LOC100506675	1.05819	0.937623	0.375817		-1.13002	-1.01535	0.344778
100506677_at	100506677	AA06	uncharacterized LOC100506677	-1.06854	-0.887884	0.400451		-1.00735	-0.167972	0.871504
100506679_at	100506679	LOC100506679	uncharacterized LOC100506679	1.00282	0.0659237	0.949053		-1.11582	-1.79331	0.117375
100506680_at	100506680	SACS-AS1	SACS antisense RNA 1	1.01594	0.284127	0.783512		1.04795	0.665529	0.527685
100506681_at	100506681	JARID2-AS1	JARID2 antisense RNA 1	1.01317	0.128403	0.900992		1.02714	0.326246	0.754072
100506682_at	100506682	LOC100506682	uncharacterized LOC100506682	-1.0099	-0.178906	0.86245		1.00169	0.0220911	0.983011
100506684_at	100506684	LOC100506684	uncharacterized LOC100506684	-1.1588	-1.21635	0.258441		1.14487	1.40904	0.202977
100506686_at	100506686	IQCH-AS1	IQCH antisense RNA 1	1.15634	2.07625	0.0714506	0.225994	1.15493	2.17639	0.0672204	0.115557
100506688_at	100506688	LOC100506688	uncharacterized LOC100506688	-1.25029	-1.3902	0.20184		1.115	0.908139	0.394923
100506691_at	100506691	LOC100506691	uncharacterized LOC100506691	1.00377	0.0690038	0.946676		-1.24307	-2.96247	0.0218111
100506695_at	100506695	LOC100506695	uncharacterized LOC100506695	-1.09792	-0.982083	0.354759		-1.43403	-2.26223	0.0593249
100506696_at	100506696	KDM5B-AS1	KDM5B antisense RNA 1	-1.00193	-0.0045369	0.996491	0.998119	1.18238	1.70552	0.133235	0.201472
100506697_at	100506697	LINC00327	long intergenic non-protein coding RNA 327	1.05005	0.693949	0.507317		1.03852	0.457117	0.661865
100506700_at	100506700	LOC100506700	uncharacterized LOC100506700	1.02375	0.371136	0.720151		1.01828	0.184017	0.85938
100506705_at	100506705	LOC100506705	uncharacterized LOC100506705	-1.0666	-0.491163	0.636472		-1.05832	-0.740176	0.484018
100506710_at	100506710	LOC100506710	endogenous Bornavirus-like nucleoprotein 2 pseudogene	1.1442	2.38293	0.0442735	0.169759	1.62602	8.64995	6.61954e-05	0.000644596
100506713_at	100506713	LOC100506713	uncharacterized LOC100506713	1.01462	0.25057	0.808448	0.898315	1.65343	7.74078	0.000132194	0.0010066
100506714_at	100506714	LOC100506714	uncharacterized LOC100506714	1.29695	2.54648	0.0343	0.146644	-1.02644	-0.292643	0.778543	0.831741
100506718_at	100506718	LOC100506718	uncharacterized LOC100506718	-1.58637	-1.83374	0.103953	0.277312	1.47443	3.99951	0.00553905	0.0157543
100506724_at	100506724	LSAMP-AS4	LSAMP antisense RNA 4	1.01113	-0.0748312	0.942182		-1.24442	-2.39949	0.0486107
100506725_at	100506725	LOC100506725	uncharacterized LOC100506725	-1.0596	-0.983344	0.354175		-1.04607	-0.665493	0.527707
100506730_at	100506730	LOC100506730	uncharacterized LOC100506730	-1.13195	-1.18031	0.271705	0.485565	1.01522	0.199856	0.847452	0.886958
100506731_at	100506731	LOC100506731	uncharacterized LOC100506731	-1.04488	-0.767581	0.464737	0.661117	1.71716	3.78441	0.00726532	0.0194389
100506733_at	100506733	LOC100506733	uncharacterized LOC100506733	1.04469	0.679363	0.516036		-1.10296	-0.929426	0.384551
100506735_at	100506735	LOC100506735	uncharacterized LOC100506735	1.05022	0.505565	0.626764	0.781601	1.04968	0.279885	0.787908	0.839419
100506736_at	100506736	SLFN12L	schlafen family member 12-like	1.00371	0.035481	0.972564	0.988014	1.19558	2.02876	0.083357	0.137549
100506737_at	100506737	LOC100506737	uncharacterized LOC100506737	1.05956	0.530037	0.610445	0.769501	1.67065	4.75707	0.00225145	0.00782356
100506742_at	100506742	CASP12	caspase 12 (gene/pseudogene)	1.16202	1.45501	0.183668		1.03832	0.371341	0.72171
100506745_at	100506745	LOC100506745	protein shisa-5-like	1.01111	-0.037631	0.970902	0.98692	-1.19523	-1.80005	0.116235	0.18025
100506746_at	100506746	LOC100506746	uncharacterized LOC100506746	-1.2685	-2.98808	0.0173396	0.0972822	1.28197	2.11364	0.0736566	0.124377
100506748_at	100506748	LOC100506748	uncharacterized LOC100506748	-1.23132	-2.04946	0.0744901	0.230526	1.71797	6.03872	0.000588535	0.00283606
100506749_at	100506749	AGAP1-IT1	AGAP1 intronic transcript 1 (non-protein coding)	-1.03834	-0.494905	0.633942	0.785399	-1.24998	-1.18377	0.276323	0.367732
100506753_at	100506753	LOC100506753	uncharacterized LOC100506753	-1.11224	-1.22408	0.255669	0.468779	1.14652	1.51759	0.174256	0.252631
100506755_at	100506755	MIR497HG	mir-497-195 cluster host gene (non-protein coding)	1.29259	1.90402	0.0933035		1.04353	0.430845	0.67994
100506757_at	100506757	LINC00629	long intergenic non-protein coding RNA 629	1.22026	1.47489	0.178392		1.35504	1.79608	0.116906
100506765_at	100506765	IGSF11-AS1	IGSF11 antisense RNA 1	-1.0355	-0.455953	0.660519		-1.15856	-2.05976	0.0796746
100506766_at	100506766	LOC100506766	uncharacterized LOC100506766	1.14818	1.0813	0.311011	0.521391	1.00827	0.0303422	0.976668	0.982493
100506769_at	100506769	LOC100506769	uncharacterized LOC100506769	1.0119	0.207383	0.840881		-1.23807	-2.3038	0.055847
100506775_at	100506775	LOC100506775	uncharacterized LOC100506775	1.02197	0.213379	0.836357		-1.12791	-1.64937	0.144428
100506776_at	100506776	LOC100506776	uncharacterized LOC100506776	-1.04377	-0.364568	0.724862		-1.2403	-3.43157	0.0115097
100506779_at	100506779	BZRAP1-AS1	BZRAP1 antisense RNA 1	1.01768	0.245903	0.811935		-1.0486	-0.441419	0.672637
100506783_at	100506783	HOXD-AS2	HOXD cluster antisense RNA 2	1.31862	3.77474	0.00540601	0.0491757	1.17863	1.49394	0.18018	0.259324
100506787_at	100506787	LOC100506787	uncharacterized LOC100506787	-1.01477	-0.225221	0.827441		-1.08006	-0.444149	0.670758
100506790_at	100506790	LOC100506790	uncharacterized LOC100506790	1.00999	-0.0136057	0.989477		-1.06165	-0.546849	0.601999
100506791_at	100506791	LOC100506791	uncharacterized LOC100506791	1.02158	0.316092	0.760004		1.06605	0.768144	0.468294
100506792_at	100506792	LOC100506792	uncharacterized LOC100506792	-1.03216	-0.195615	0.849778		1.09111	0.681918	0.517889
100506795_at	100506795	LOC100506795	uncharacterized LOC100506795	1.04251	0.544745	0.600747		1.05223	1.03978	0.334077
100506797_at	100506797	LOC100506797	uncharacterized LOC100506797	1.02402	0.413435	0.690124		1.13965	2.07917	0.0774519
100506801_at	100506801	LOC100506801	uncharacterized LOC100506801	1.02528	0.270553	0.793569	0.889263	-1.22518	-2.7558	0.0291649	0.0586908
100506804_at	100506804	LOC100506804	uncharacterized LOC100506804	-1.01653	-0.231279	0.822891		1.40771	4.0553	0.00516861
100506810_at	100506810	LOC100506810	uncharacterized LOC100506810	-1.24522	-2.43306	0.0409394		-1.06456	-0.74349	0.482136
100506813_at	100506813	LOC100506813	uncharacterized LOC100506813	-1.01124	-0.100716	0.922249		1.27712	3.09332	0.0181947
100506815_at	100506815	FOXP1-IT1	FOXP1 intronic transcript 1 (non-protein coding)	-1.34834	-4.26358	0.0027336	0.0334041	-1.02257	-0.221379	0.831314	0.874068
100506821_at	100506821	LOC100506821	uncharacterized LOC100506821	-1.09656	-0.83798	0.426314		1.06092	0.717872	0.496808
100506826_at	100506826	MYLK-AS1	MYLK antisense RNA 1	1.25514	2.62166	0.0305123	0.136203	1.27762	3.40726	0.0118884	0.0286243
100506827_at	100506827	LOC100506827	uncharacterized LOC100506827	-1.08663	-1.01988	0.337567		1.1518	1.98489	0.088859
100506834_at	100506834	LOC100506834	uncharacterized LOC100506834	-1.19855	-1.5275	0.165071		1.08401	1.45908	0.189242
100506835_at	100506835	LOC100506835	uncharacterized LOC100506835	1.05136	0.756838	0.470798		-1.08196	-0.789707	0.456411
100506837_at	100506837	LOC100506837	uncharacterized LOC100506837	1.17998	2.32787	0.0482511		-1.0756	-0.935328	0.381711
100506840_at	100506840	IQCF4	IQ motif containing F5 pseudogene	-1.00908	-0.148718	0.885448		1.02217	0.189622	0.855155
100506844_at	100506844	LOC100506844	uncharacterized LOC100506844	1.50916	6.25775	0.000241337	0.00743318	1.7586	6.65156	0.000332382	0.00189967
100506851_at	100506851	LOC100506851	uncharacterized LOC100506851	1.09887	1.29561	0.23116		1.03152	0.399008	0.702149
100506853_at	100506853	LOC100506853	uncharacterized LOC100506853	-1.07152	-0.322258	0.755499		1.08805	0.992765	0.354909
100506858_at	100506858	LOC100506858	uncharacterized LOC100506858	-1.13994	-1.24629	0.247837		1.07071	0.451082	0.665996
100506859_at	100506859	LOC100506859	serine/threonine-protein kinase Nek5-like	1.00919	0.1006	0.922338		-1.01883	-0.228426	0.826048
100506860_at	100506860	LOC100506860	uncharacterized LOC100506860	-2.00049	-7.85214	4.93017e-05	0.00289229	-1.07607	-0.531178	0.612236	0.690134
100506863_at	100506863	CLTC-IT1	CLTC intronic transcript 1 (non-protein coding)	-1.30534	-2.36353	0.0456359	0.172774	1.20908	1.41901	0.20017	0.282728
100506865_at	100506865	LOC100506865	uncharacterized LOC100506865	1.05143	0.624501	0.549651		-1.08811	-1.19497	0.2722
100506866_at	100506866	TTN-AS1	TTN antisense RNA 1	1.09543	1.49395	0.173458	0.374672	1.09256	1.25366	0.251443	0.340191
100506869_at	100506869	LOC100506869	uncharacterized LOC100506869	1.20696	2.28834	0.0513255		1.18828	1.48261	0.18308
100506870_at	100506870	LOC100506870	uncharacterized LOC100506870	1.11966	1.20547	0.262389	0.475649	1.46337	4.80063	0.00214335	0.00753926
100506874_at	100506874	LOC100506874	uncharacterized LOC100506874	-1.04346	-0.605813	0.561391		1.09155	0.733473	0.487839
100506877_at	100506877	LOC100506877	uncharacterized LOC100506877	1.14249	1.4254	0.191786		1.02727	0.229525	0.825227
100506881_at	100506881	LOC100506881	uncharacterized LOC100506881	-1.08781	-1.11045	0.298993	0.510478	-1.00785	-0.0510772	0.960735	0.971317
100506882_at	100506882	LOC100506882	uncharacterized LOC100506882	1.15936	1.39732	0.199771		-1.12614	-1.12121	0.300317
100506885_at	100506885	LOC100506885	uncharacterized LOC100506885	-1.02417	-0.359396	0.72858		-1.21343	-1.2317	0.259046
100506888_at	100506888	LOC100506888	transcription elongation factor B polypeptide 3C-like	-1.31793	-1.78663	0.111728		1.70495	2.35744	0.0516643
100506891_at	100506891	LOC100506891	uncharacterized LOC100506891	-1.14914	-1.10797	0.299999		1.02855	0.28064	0.787352
100506895_at	100506895	LOC100506895	uncharacterized LOC100506895	1.02111	0.312236	0.762827		-1.7186	-2.85175	0.0254692
100506897_at	100506897	DAPK1-IT1	DAPK1 intronic transcript 1 (non-protein coding)	-1.05081	-0.643361	0.537951		1.40485	4.08739	0.0049679
100506898_at	100506898	MAGOH2	mago-nashi homolog 2 (pseudogene)	-1.16531	-1.45202	0.184474		-1.2249	-3.45288	0.0111884
100506899_at	100506899	LOC100506899	uncharacterized LOC100506899	1.09662	1.14778	0.28415		1.01094	0.229689	0.825105
100506901_at	100506901	LOC100506901	uncharacterized LOC100506901	1.14008	1.49622	0.172879	0.374002	-1.18047	-3.00932	0.0204354	0.0441827
100506903_at	100506903	LOC100506903	putative POM121-like protein 1-like	-1.50042	-2.12291	0.0664448		1.57813	1.30477	0.234489
100506907_at	100506907	LOC100506907	uncharacterized LOC100506907	1.061	0.96594	0.3623		-1.1449	-1.82762	0.111684
100506908_at	100506908	LOC100506908	uncharacterized LOC100506908	-1.17637	-2.203	0.0586434		-1.16513	-0.990388	0.355989
100506912_at	100506912	LOC100506912	uncharacterized LOC100506912	-1.11332	-1.76879	0.114812		-1.12691	-1.40337	0.204589
100506915_at	100506915	CHRM3-AS2	CHRM3 antisense RNA 2	-1.24087	-2.34485	0.0469878		-1.06587	-0.863377	0.417409
100506917_at	100506917	LOC100506917	uncharacterized LOC100506917	-1.00895	-0.0714272	0.944807		-1.00765	-0.145112	0.88884
100506922_at	100506922	LOC100506922	uncharacterized LOC100506922	-1.06244	-0.658998	0.528364		1.02206	0.168806	0.870872
100506923_at	100506923	LOC100506923	uncharacterized LOC100506923	1.07237	0.583471	0.575616		-1.19907	-0.34035	0.743889
100506926_at	100506926	LOC100506926	uncharacterized LOC100506926	-1.04255	-0.568791	0.585073		-1.1311	-1.10352	0.307403
100506928_at	100506928	LOC100506928	uncharacterized LOC100506928	1.15391	1.68348	0.130694		-1.05676	-0.611277	0.560933
100506929_at	100506929	LOC100506929	uncharacterized LOC100506929	-1.10042	-1.53232	0.163895		1.05905	0.456882	0.662026
100506930_at	100506930	LINC00665	long intergenic non-protein coding RNA 665	1.01432	0.256795	0.803803		1.07358	0.624048	0.552995
100506934_at	100506934	LOC100506934	uncharacterized LOC100506934	-1.27602	-2.73994	0.0253969	0.122517	1.18496	2.64498	0.0341464	0.0667251
100506937_at	100506937	LOC100506937	uncharacterized LOC100506937	1.0993	1.37903	0.205129		-1.10435	-1.24778	0.253459
100506939_at	100506939	LOC100506939	uncharacterized LOC100506939	-1.08116	-0.788121	0.453293		-1.26407	-2.2051	0.064468
100506944_at	100506944	LOC100506944	uncharacterized LOC100506944	-1.0849	-0.90251	0.393089		-1.0592	-0.597391	0.569642
100506948_at	100506948	LOC100506948	uncharacterized LOC100506948	-1.01479	-0.298127	0.773185		1.02053	0.344422	0.740959
100506963_at	100506963	LOC100506963	uncharacterized LOC100506963	1.16657	1.97278	0.083899	0.245338	1.62177	8.10179	9.96721e-05	0.00083171
100506972_at	100506972	LOC100506972	uncharacterized protein C14orf113-like	1.1853	1.78703	0.111658		-1.09804	-1.61388	0.151955
100506974_at	100506974	LOC100506974	uncharacterized LOC100506974	-1.06294	-0.469129	0.651468		-1.07899	-0.60865	0.562575
100506978_at	100506978	LOC100506978	uncharacterized LOC100506978	-1.21793	-1.56129	0.156993		1.02272	0.375693	0.718617
100506993_at	100506993	LOC100506993	uncharacterized LOC100506993	-1.02762	-0.271743	0.792685		-1.13913	-1.25522	0.250913
100506994_at	100506994	LOC100506994	uncharacterized LOC100506994	-1.40689	-3.84126	0.00491699		-1.00403	-0.127685	0.902101
100506997_at	100506997	LOC100506997	uncharacterized LOC100506997	1.06488	0.872481	0.408312		1.01705	0.101596	0.922015
100506999_at	100506999	LOC100506999	uncharacterized LOC100506999	1.01906	0.256004	0.804393	0.895296	1.21026	1.13562	0.294641	0.387333
100507002_at	100507002	LOC100507002	uncharacterized LOC100507002	-1.84298	-7.48654	6.93288e-05	0.0036106	-1.01085	-0.0984753	0.924401	0.94442
100507003_at	100507003	LOC100507003	uncharacterized LOC100507003	-1.01651	-0.149473	0.884872		-1.07575	-0.751892	0.477388
100507008_at	100507008	LOC100507008	uncharacterized LOC100507008	-1.06601	-0.561234	0.589974		1.07628	1.07127	0.320677
100507009_at	100507009	LOC100507009	uncharacterized LOC100507009	1.3989	3.58705	0.00708797		1.05255	0.390617	0.708057
100507012_at	100507012	LOC100507012	uncharacterized LOC100507012	1.09592	0.884721	0.402057		1.05611	0.491448	0.63861
100507018_at	100507018	LOC100507018	uncharacterized LOC100507018	-1.18	-1.66281	0.134837	0.323303	1.05052	0.570522	0.586716	0.668177
100507024_at	100507024	LOC100507024	uncharacterized LOC100507024	-1.07055	-0.795962	0.448975		-1.16506	-1.84809	0.108417
100507027_at	100507027	M1	uncharacterized LOC100507027	-1.00759	-0.149704	0.884695		1.0229	0.447593	0.66839
100507032_at	100507032	LOC100507032	uncharacterized LOC100507032	1.11771	1.21157	0.26017	0.47362	-1.09727	-1.09259	0.31185	0.40557
100507033_at	100507033	LOC100507033	uncharacterized LOC100507033	-1.2105	-2.86242	0.0210232	0.108997	1.41247	4.05824	0.00514982	0.0149017
100507034_at	100507034	LOC100507034	uncharacterized LOC100507034	-1.10469	-1.26459	0.241534	0.454535	-1.19772	-1.7057	0.1332	0.201443
100507040_at	100507040	LINC00427	long intergenic non-protein coding RNA 427	-1.18311	-2.00751	0.0795028		-1.22973	-3.18197	0.0161123
100507043_at	100507043	LINC00617	long intergenic non-protein coding RNA 617	-1.02936	-0.497594	0.632127		1.12096	1.54169	0.168408
100507050_at	100507050	TPBGL	trophoblast glycoprotein-like	-1.02118	-0.316034	0.760047		1.00126	0.0308546	0.976274
100507053_at	100507053	LOC100507053	uncharacterized LOC100507053	-1.04107	-0.57091	0.583702		-1.31972	-3.32179	0.0133307
100507054_at	100507054	LOC100507054	uncharacterized LOC100507054	-1.03834	-0.492267	0.635725		-1.15066	-1.81706	0.113406
100507055_at	100507055	LRCOL1	leucine rich colipase-like 1	1.01004	0.0283147	0.978103	0.990297	-1.04322	-0.57497	0.583869	0.665609
100507056_at	100507056	LOC100507056	uncharacterized LOC100507056	1.11999	0.613047	0.55683		-1.38333	-1.9474	0.093845
100507057_at	100507057	MFI2-AS1	MFI2 antisense RNA 1	1.14152	1.99268	0.0813528		-1.11281	-1.1151	0.30275
100507058_at	100507058	LOC100507058	uncharacterized LOC100507058	1.1122	0.742887	0.478747		1.03959	0.468837	0.653879
100507059_at	100507059	LOC100507059	uncharacterized LOC100507059	1.02869	0.231416	0.822787		-1.12661	-0.417219	0.689405
100507062_at	100507062	PSMD6-AS2	PSMD6 antisense RNA 2	-1.20634	-2.69858	0.0270775	0.127246	1.10685	0.676675	0.52101	0.610295
100507064_at	100507064	TEX26-AS1	TEX26 antisense RNA 1	1.08054	1.08976	0.307484		1.05134	0.278666	0.788804
100507065_at	100507065	LOC100507065	uncharacterized LOC100507065	1.01375	0.057873	0.955266		-1.30784	-1.8131	0.114059
100507066_at	100507066	LOC100507066	uncharacterized LOC100507066	-1.42921	-3.78653	0.00531572		1.18351	2.10061	0.0750691
100507071_at	100507071	LOC100507071	uncharacterized LOC100507071	-1.01822	-0.318007	0.758604		-1.07553	-0.928375	0.385058
100507073_at	100507073	LOC100507073	uncharacterized LOC100507073	1.09949	0.969572	0.360593		1.07375	0.882695	0.407592
100507077_at	100507077	LOC100507077	uncharacterized LOC100507077	1.22239	1.47012	0.179646		1.05859	0.368035	0.724062
100507079_at	100507079	LOC100507079	uncharacterized LOC100507079	-1.15992	-1.67404	0.132571		-1.04999	-0.519128	0.620173
100507086_at	100507086	DLG1-AS1	DLG1 antisense RNA 1	-1.37782	-3.08038	0.0150663		-1.30746	-1.58952	0.157331
100507091_at	100507091	LOC100507091	uncharacterized LOC100507091	-1.18304	-2.43146	0.0410417		1.05641	0.642141	0.541866
100507092_at	100507092	LOC100507092	uncharacterized LOC100507092	-1.17665	-1.67174	0.133031	0.321049	1.03181	0.448146	0.66801	0.738367
100507096_at	100507096	GIMD1	GIMAP family P-loop NTPase domain containing 1	1.14333	1.97312	0.0838553		-1.04531	-0.787901	0.457399
100507098_at	100507098	ADAMTS9-AS2	ADAMTS9 antisense RNA 2	-1.01992	-0.0720745	0.944308		-1.50279	-3.43976	0.011385
100507099_at	100507099	FRY-AS1	FRY antisense RNA 1	-1.0664	-0.786763	0.454044		-1.08485	-1.12602	0.298413
100507101_at	100507101	LOC100507101	uncharacterized LOC100507101	-1.1084	-1.1733	0.274349	0.487827	-1.54807	-6.26111	0.000476044	0.00244789
100507103_at	100507103	LOC100507103	uncharacterized LOC100507103	-1.4776	-3.61323	0.00682316		1.224	1.48189	0.183267
100507108_at	100507108	LOC100507108	uncharacterized LOC100507108	1.08082	0.591282	0.57062		-1.27062	-2.70459	0.0313648
100507109_at	100507109	LOC100507109	uncharacterized LOC100507109	-1.16564	-1.58427	0.151704		1.00867	0.134466	0.896936
100507113_at	100507113	ZNF638-IT1	ZNF638 intronic transcript 1 (non-protein coding)	-1.11824	-0.971031	0.359909	0.571055	-1.04304	-0.768556	0.468065	0.560748
100507114_at	100507114	LINC00445	long intergenic non-protein coding RNA 445	1.00745	0.0839246	0.935174		1.07151	0.581428	0.57975
100507117_at	100507117	LOC100507117	uncharacterized LOC100507117	-1.18381	-1.94683	0.0873359	0.25125	-1.46056	-2.76509	0.0287833	0.0580831
100507118_at	100507118	LOC100507118	uncharacterized LOC100507118	1.04177	0.425308	0.681797	0.819652	1.02002	0.220067	0.832295	0.874963
100507127_at	100507127	LOC100507127	uncharacterized LOC100507127	-1.05258	-0.56206	0.589437	0.75458	-1.83048	-6.76976	0.000299079	0.00177305
100507131_at	100507131	LOC100507131	uncharacterized LOC100507131	-1.10945	-1.12796	0.291953		-1.16157	-1.68586	0.137056
100507134_at	100507134	LOC100507134	uncharacterized LOC100507134	-1.02239	-0.356548	0.730631		-1.02138	-0.117821	0.909622
100507135_at	100507135	SPG20OS	SPG20 opposite strand	1.49065	4.53387	0.00190343		1.42588	3.30224	0.0136864
100507136_at	100507136	LOC100507136	uncharacterized LOC100507136	-1.05391	-0.472389	0.649239	0.79711	1.30473	2.55164	0.0390322	0.0742613
100507137_at	100507137	FP2234	uncharacterized LOC100507137	-1.03933	-0.475097	0.64739		1.06387	0.298853	0.773999
100507140_at	100507140	LOC100507140	uncharacterized LOC100507140	-1.15907	-1.26172	0.242514		-1.21738	-2.48926	0.042698
100507143_at	100507143	LOC100507143	uncharacterized LOC100507143	-1.1295	-0.903188	0.39275		1.44664	2.15847	0.0689984
100507144_at	100507144	LOC100507144	uncharacterized LOC100507144	-1.56916	-4.42673	0.00219426		1.01022	0.210384	0.839547
100507145_at	100507145	LOC100507145	uncharacterized LOC100507145	1.05708	0.570244	0.584133	0.75071	-1.04707	-0.55606	0.596026	0.676382
100507150_at	100507150	LOC100507150	uncharacterized LOC100507150	-1.14755	-1.51735	0.167569		1.03642	0.535017	0.60972
100507156_at	100507156	LOC100507156	uncharacterized LOC100507156	1.0226	0.175865	0.86476		-1.08736	-1.65016	0.144265
100507160_at	100507160	LOC100507160	uncharacterized LOC100507160	1.19302	1.45483	0.183717		1.12185	1.11594	0.302414
100507161_at	100507161	LOC100507161	putative uncharacterized protein NCRNA00269-like	1.1055	0.659229	0.528223		1.03048	0.351006	0.736232
100507162_at	100507162	LOC100507162	uncharacterized LOC100507162	-1.13767	-1.70213	0.127056		-1.01928	-0.250755	0.809429
100507163_at	100507163	LOC100507163	uncharacterized LOC100507163	-1.10931	-1.51192	0.168918		-1.0029	0.0415551	0.96805
100507165_at	100507165	LOC100507165	uncharacterized LOC100507165	1.0771	0.831384	0.429817		-1.0519	-0.775419	0.464261
100507166_at	100507166	LOC100507166	uncharacterized LOC100507166	1.15856	1.79955	0.109543		1.0411	0.330327	0.75112
100507171_at	100507171	BOLA3-AS1	BOLA3 antisense RNA 1	1.08137	0.451253	0.663761		1.29921	4.88278	0.0019548
100507172_at	100507172	LOC100507172	uncharacterized LOC100507172	-1.03597	-0.327216	0.751884		1.08047	1.43132	0.196756
100507173_at	100507173	LOC100507173	uncharacterized LOC100507173	-1.27802	-2.67243	0.0281982		1.48394	4.81917	0.00209908
100507175_at	100507175	LOC100507175	uncharacterized LOC100507175	1.09202	1.2832	0.235265		1.18243	1.18796	0.274774
100507178_at	100507178	SLFNL1-AS1	SLFNL1 antisense RNA 1	-1.26884	-3.69146	0.0060928	0.0526988	-1.46022	-5.73547	0.0007933	0.00354322
100507191_at	100507191	LOC100507191	uncharacterized LOC100507191	1.09447	1.36958	0.207944		1.05435	0.483461	0.643983
100507194_at	100507194	LOC100507194	uncharacterized LOC100507194	-1.14075	-1.13453	0.289346		-1.29974	-2.52823	0.0403678
100507195_at	100507195	LOC100507195	uncharacterized LOC100507195	1.13394	1.56463	0.156215		1.16911	0.994815	0.35398
100507199_at	100507199	LOC100507199	uncharacterized LOC100507199	1.10626	0.726008	0.488481	0.681318	1.26521	1.39545	0.206858	0.289958
100507201_at	100507201	LOC100507201	uncharacterized LOC100507201	1.04979	0.769395	0.463718		1.15794	1.66933	0.140351
100507203_at	100507203	LOC100507203	uncharacterized LOC100507203	1.05488	0.85952	0.41501		1.04497	0.449768	0.666898
100507205_at	100507205	LOC100507205	uncharacterized LOC100507205	-1.1128	-1.48654	0.17536		-1.28168	-1.77397	0.120705
100507206_at	100507206	LOC100507206	uncharacterized LOC100507206	1.04512	0.679612	0.515886		1.08271	0.518228	0.620768
100507207_at	100507207	LOC100507207	uncharacterized LOC100507207	-1.17401	-2.80553	0.0229488		-1.07851	-0.813883	0.44334
100507209_at	100507209	LOC100507209	uncharacterized LOC100507209	-1.04747	-0.261067	0.800621		1.48398	2.41769	0.0473469
100507210_at	100507210	LOC100507210	uncharacterized LOC100507210	-1.19263	-2.49678	0.0370632		-1.05354	-0.831615	0.433921
100507213_at	100507213	LOC100507213	uncharacterized LOC100507213	-1.48418	-5.26231	0.000756717		-1.06533	-0.600046	0.567971
100507217_at	100507217	LOC100507217	uncharacterized LOC100507217	-1.05835	-0.838648	0.42596	0.628686	1.07714	0.920992	0.388635	0.48326
100507218_at	100507218	RNF157-AS1	RNF157 antisense RNA 1	1.02564	0.282834	0.784468		1.19363	1.91776	0.0979806
100507221_at	100507221	LOC100507221	uncharacterized LOC100507221	1.15116	1.66106	0.135193		1.34601	2.53666	0.0398815
100507222_at	100507222	LOC100507222	uncharacterized LOC100507222	-1.05962	-0.705295	0.500598		1.1303	2.24763	0.0605984
100507224_at	100507224	LOC100507224	uncharacterized LOC100507224	-1.0274	-0.421295	0.684606		1.09282	1.37339	0.213301
100507240_at	100507240	VWA8-AS1	VWA8 antisense RNA 1 (head to head)	1.12966	2.12762	0.0659594		-1.04088	-0.507502	0.627882
100507242_at	100507242	LOC100507242	uncharacterized LOC100507242	-1.03601	-0.135177	0.895804		-1.03434	-0.467154	0.655023
100507244_at	100507244	LOC100507244	uncharacterized LOC100507244	-1.02554	-0.0641539	0.950418		1.27686	2.64086	0.0343483
100507246_at	100507246	SNHG16	small nucleolar RNA host gene 16 (non-protein coding)	1.28709	3.51528	0.00787155	0.0607613	-1.08217	-1.77229	0.120998	0.186488
100507250_at	100507250	LOC100507250	uncharacterized LOC100507250	-1.26233	-3.16269	0.0133015		-1.08686	-0.531302	0.612155
100507254_at	100507254	LOC100507254	uncharacterized LOC100507254	1.3129	1.75668	0.116952		-1.00247	-0.0377609	0.970966
100507257_at	100507257	MEG9	maternally expressed 9 (non-protein coding)	1.04798	0.791114	0.451641		-1.09982	-1.17373	0.280061
100507258_at	100507258	LOC100507258	uncharacterized LOC100507258	-1.60229	-2.05821	0.0734842	0.229201	1.94687	3.48865	0.0106708	0.0262356
100507261_at	100507261	LOC100507261	uncharacterized LOC100507261	-1.13379	-1.39731	0.199773		-1.1635	-2.13131	0.0717846
100507266_at	100507266	LOC100507266	uncharacterized LOC100507266	-1.06513	-0.455532	0.660809	0.805519	1.15546	2.47408	0.0436434	0.0813146
100507267_at	100507267	LOC100507267	uncharacterized LOC100507267	1.10891	0.67678	0.51759		1.06282	0.814742	0.44288
100507274_at	100507274	LOC100507274	uncharacterized LOC100507274	1.04564	0.759414	0.46934		1.16616	0.813346	0.443627
100507277_at	100507277	LOC100507277	uncharacterized LOC100507277	1.04427	0.668814	0.522399		-1.09149	-1.25216	0.251957
100507283_at	100507283	LOC100507283	uncharacterized LOC100507283	1.23892	2.32615	0.0483812		2.00193	9.71217	3.17893e-05
100507288_at	100507288	LOC100507288	uncharacterized LOC100507288	-1.06884	-0.76584	0.465715		1.2015	1.64158	0.14605
100507290_at	100507290	ZNF865	zinc finger protein 865	1.19797	2.60658	0.0312361	0.138323	1.18984	2.08501	0.0767953	0.128513
100507291_at	100507291	LOC100507291	uncharacterized LOC100507291	1.64107	7.05375	0.000105585	0.00461053	2.75048	15.4589	1.53873e-06	8.46433e-05
100507297_at	100507297	TMEM44-AS1	TMEM44 antisense RNA 1	1.04044	0.485546	0.640278	0.790491	1.68049	5.77254	0.000764409	0.0034438
100507299_at	100507299	LOC100507299	uncharacterized LOC100507299	-1.0036	-0.102759	0.920678	0.962263	-1.08633	-1.35104	0.220008	0.305158
100507300_at	100507300	LOC100507300	uncharacterized LOC100507300	-1.26858	-2.35225	0.0464475		-1.03195	-0.455706	0.66283
100507303_at	100507303	LOC100507303	uncharacterized LOC100507303	-1.08459	-1.15123	0.282808	0.494547	-1.39216	-5.20983	0.00136753	0.00531147
100507306_at	100507306	LOC100507306	uncharacterized LOC100507306	-1.26457	-1.79579	0.110173		-1.12044	-0.548045	0.601221
100507308_at	100507308	LOC100507308	uncharacterized LOC100507308	-1.08712	-0.964388	0.363032		-1.11124	-1.09371	0.311395
100507311_at	100507311	LOC100507311	uncharacterized LOC100507311	1.25283	1.86128	0.0996498		-1.24573	-1.65641	0.142977
100507316_at	100507316	LOC100507316	uncharacterized LOC100507316	1.19001	1.33625	0.218144	0.427884	1.53075	7.28379	0.000192029	0.00130861
100507319_at	100507319	LOC100507319	uncharacterized LOC100507319	-1.41999	-3.43418	0.00886885	0.0651428	1.54681	5.55071	0.000956796	0.00404704
100507321_at	100507321	ERVK13-1	endogenous retrovirus group K13, member 1	-1.07858	-1.16947	0.2758	0.488927	1.10165	1.75777	0.123564	0.189438
100507325_at	100507325	LOC100507325	uncharacterized LOC100507325	1.23562	2.02129	0.0778217		1.26681	2.68716	0.0321524
100507330_at	100507330	LOC100507330	uncharacterized LOC100507330	-1.28737	-2.33556	0.0476747		-1.00742	0.105611	0.918946
100507331_at	100507331	LOC100507331	uncharacterized LOC100507331	-1.09245	-1.283	0.235332	0.446978	1.31425	3.94841	0.00590407	0.0165621
100507334_at	100507334	LOC100507334	two pore channel 3 pseudogene	-1.23953	-1.67732	0.131915		-1.20392	-0.826076	0.436848
100507341_at	100507341	LOC100507341	uncharacterized LOC100507341	1.08009	1.3393	0.217193		1.05306	0.752684	0.476942
100507342_at	100507342	LOC100507342	uncharacterized LOC100507342	1.08035	1.01526	0.339635	0.551136	1.11857	0.994448	0.354146	0.448895
100507346_at	100507346	LOC100507346	uncharacterized LOC100507346	1.07009	0.718187	0.493034		1.08831	1.24696	0.253743
100507347_at	100507347	LOC100507347	uncharacterized LOC100507347	-1.13027	-1.47366	0.178714		-1.02604	-0.251835	0.808627
100507351_at	100507351	LOC100507351	uncharacterized LOC100507351	-1.02097	-0.272177	0.792363		-1.29753	-1.18563	0.275634
100507353_at	100507353	LOC100507353	uncharacterized LOC100507353	1.03603	0.408552	0.693561		-1.04182	-0.501534	0.631859
100507362_at	100507362	LOC100507362	uncharacterized LOC100507362	1.04658	0.608957	0.559406		-1.1537	-1.68211	0.137798
100507363_at	100507363	LOC100507363	uncharacterized LOC100507363	-1.04435	-0.613696	0.556421		-1.23693	-2.36282	0.0512626
100507364_at	100507364	LOC100507364	uncharacterized LOC100507364	-1.13441	-1.15432	0.281612		-1.01405	-0.279663	0.788071
100507367_at	100507367	LOC100507367	uncharacterized LOC100507367	2.0361	5.18142	0.000835199		1.13049	0.857659	0.420348
100507369_at	100507369	LOC100507369	putative uncharacterized protein encoded by LINC00174-like	-1.21669	-2.85088	0.0213998	0.11013	1.02843	0.477354	0.648106	0.721937
100507373_at	100507373	LOC100507373	uncharacterized LOC100507373	1.05291	0.578304	0.578935	0.746946	1.2168	2.28509	0.0573858	0.101589
100507376_at	100507376	LOC100507376	uncharacterized LOC100507376	1.04181	0.378712	0.714733	0.8416	1.56855	6.54846	0.000364876	0.00202437
100507377_at	100507377	LOC100507377	uncharacterized LOC100507377	1.13956	1.17342	0.274303		-1.24123	-1.66831	0.140556
100507378_at	100507378	LOC100507378	uncharacterized LOC100507378	1.25348	4.01558	0.00384672	0.0404236	1.64438	8.29957	8.57636e-05	0.000755851
100507381_at	100507381	KCNQ5-IT1	KCNQ5 intronic transcript 1 (non-protein coding)	1.10046	1.05917	0.320381	0.531788	-4.09906	-25.744	5.10442e-08	2.06092e-05
100507384_at	100507384	LOC100507384	uncharacterized LOC100507384	-1.01329	-0.314244	0.761357		-1.06602	-0.245139	0.813599
100507387_at	100507387	LOC100507387	uncharacterized LOC100507387	-1.05247	-0.217355	0.83336		1.54011	2.99404	0.0208735
100507388_at	100507388	LOC100507388	uncharacterized LOC100507388	1.28614	1.31041	0.226344	0.437357	-1.16594	-1.41864	0.200275	0.282793
100507389_at	100507389	LOC100507389	uncharacterized LOC100507389	1.15326	1.658	0.135817		-1.20827	-2.0216	0.0842318
100507391_at	100507391	LOC100507391	uncharacterized LOC100507391	1.03564	0.583584	0.575544		1.01438	0.258221	0.803895
100507392_at	100507392	FLI1-AS1	FLI1 antisense RNA 1	1.12328	1.66959	0.133464		-1.0501	-0.735297	0.486797
100507398_at	100507398	INTS6-AS1	INTS6 antisense RNA 1	-1.05876	-0.590894	0.570868		1.09977	1.58348	0.158692
100507399_at	100507399	HCG8	HLA complex group 8	1.02865	0.392241	0.7051	0.835727	1.69397	7.28909	0.000191179	0.0013048
100507401_at	100507401	LRP4-AS1	LRP4 antisense RNA 1	1.02757	0.438119	0.672863		-1.21339	-2.00858	0.0858447
100507403_at	100507403	LOC100507403	uncharacterized LOC100507403	1.13279	1.1875	0.269014		1.18442	0.951091	0.374206
100507406_at	100507406	LOC100507406	uncharacterized LOC100507406	-1.17743	-1.39451	0.200586		1.0547	0.510808	0.625684
100507410_at	100507410	LOC100507410	uncharacterized LOC100507410	-1.24782	-3.1014	0.0145935		1.08736	0.66715	0.526711
100507417_at	100507417	LOC100507417	uncharacterized LOC100507417	1.00492	0.0886454	0.931538		1.24344	3.46766	0.0109713
100507419_at	100507419	LOC100507419	uncharacterized LOC100507419	1.17808	2.39539	0.0434198	0.168047	1.27386	3.68374	0.00826879	0.0215888
100507420_at	100507420	LOC100507420	uncharacterized LOC100507420	1.05097	0.416546	0.687938	0.82356	-1.72891	-9.58762	3.45155e-05	0.000440795
100507421_at	100507421	TMEM178B	transmembrane protein 178B	-1.19369	-1.64299	0.138922		-1.05357	-0.75763	0.474164
100507423_at	100507423	MKNK1-AS1	MKNK1 antisense RNA 1	-1.16691	-1.59716	0.14881		1.08896	0.974358	0.363336
100507424_at	100507424	LOC100507424	uncharacterized LOC100507424	-1.20762	-2.09647	0.0692383	0.222014	1.06302	0.647546	0.538568	0.626025
100507425_at	100507425	LOC100507425	uncharacterized LOC100507425	1.01306	0.128587	0.900851		1.15158	0.832174	0.433626
100507428_at	100507428	LINC00458	long intergenic non-protein coding RNA 458	1.14803	1.71836	0.123968		1.06865	0.400362	0.701198
100507431_at	100507431	LOC100507431	uncharacterized LOC100507431	1.13463	1.55055	0.15952		1.03144	0.138476	0.893885
100507433_at	100507433	LOC100507433	uncharacterized LOC100507433	1.0124	0.155484	0.880283		-1.14251	-1.42257	0.199179
100507435_at	100507435	LOC100507435	uncharacterized LOC100507435	-1.05525	-0.772145	0.462177		1.00152	0.0299912	0.976937
100507436_at	100507436	MICA	MHC class I polypeptide-related sequence A	-1.05838	-0.904538	0.392076	0.598652	-1.07352	-1.10658	0.306169	0.399491
100507437_at	100507437	LOC100507437	uncharacterized LOC100507437	-1.03697	-0.550429	0.597021	0.760035	-1.12938	-1.85037	0.108059	0.169934
100507438_at	100507438	LOC100507438	uncharacterized LOC100507438	1.03763	0.498917	0.631235		-1.08361	-0.702234	0.505907
100507439_at	100507439	LOC100507439	uncharacterized LOC100507439	-1.117	-1.35349	0.212816	0.42123	-1.71901	-8.12708	9.7758e-05	0.000822349
100507440_at	100507440	LOC100507440	uncharacterized LOC100507440	-1.16135	-1.51961	0.167009	0.366892	1.25154	2.75448	0.0292196	0.0587747
100507443_at	100507443	LOC100507443	uncharacterized LOC100507443	1.09819	0.821044	0.43535		1.07957	1.18141	0.277199
100507445_at	100507445	LOC100507445	uncharacterized LOC100507445	1.04395	0.584711	0.574821		-1.18361	-1.76175	0.122856
100507447_at	100507447	LOC100507447	uncharacterized LOC100507447	-1.02944	-0.159249	0.877411		-1.0153	-0.156508	0.880188
100507449_at	100507449	LOC100507449	uncharacterized LOC100507449	1.3576	3.38106	0.00959407	0.0682408	1.32444	3.90843	0.00620805	0.0172144
100507450_at	100507450	C11orf39	chromosome 11 open reading frame 39	-1.06398	-0.597246	0.566822	0.738522	1.13231	0.851179	0.423696	0.51826
100507458_at	100507458	LOC100507458	uncharacterized LOC100507458	-1.07382	-0.886854	0.400974	0.606133	-1.08389	-0.80735	0.446845	0.540724
100507459_at	100507459	LOC100507459	uncharacterized LOC100507459	1.43362	5.68165	0.000460247	0.0111693	1.98361	8.5118	7.32326e-05	0.00068453
100507460_at	100507460	LOC100507460	uncharacterized LOC100507460	-1.26497	-1.44785	0.185602	0.389036	-1.02116	-0.27101	0.794444	0.844515
100507461_at	100507461	LOC100507461	uncharacterized LOC100507461	1.02102	0.315347	0.760549		1.05369	0.969194	0.365727
100507462_at	100507462	LOC100507462	uncharacterized LOC100507462	-1.14921	-1.89016	0.095318		-1.04626	-0.821101	0.439488
100507463_at	100507463	LOC100507463	uncharacterized LOC100507463	1.17139	1.97678	0.083381	0.24435	1.30505	4.41673	0.00333845	0.0105124
100507464_at	100507464	LOC100507464	uncharacterized LOC100507464	-1.0279	-0.266942	0.796251		-1.09532	-1.47453	0.185176
100507466_at	100507466	ATPBD4-AS1	ATPBD4 antisense RNA 1	1.02725	0.37435	0.71785		-1.13505	-1.64519	0.145296
100507468_at	100507468	LOC100507468	uncharacterized LOC100507468	-1.11084	-1.15403	0.281721		1.00236	0.0743956	0.942842
100507470_at	100507470	GRID1-AS1	GRID1 antisense RNA 1	-1.01886	-0.199535	0.846812		-1.08622	-0.566622	0.589218
100507472_at	100507472	LOC100507472	uncharacterized LOC100507472	-1.29549	-1.95495	0.0862457		-1.15359	-1.13389	0.295319
100507474_at	100507474	LOC100507474	uncharacterized LOC100507474	1.09924	1.18783	0.268891	0.482851	1.16472	1.48707	0.181933	0.261541
100507475_at	100507475	IDH1-AS1	IDH1 antisense RNA 1	-1.06191	-0.701476	0.502854		1.00782	0.108916	0.916421
100507477_at	100507477	LOC100507477	uncharacterized LOC100507477	-1.04166	-0.682024	0.514438		1.26976	1.14599	0.290615
100507480_at	100507480	LOC100507480	uncharacterized LOC100507480	1.06098	0.61579	0.555106		-1.18121	-2.54735	0.0392733
100507481_at	100507481	LOC100507481	uncharacterized LOC100507481	-1.09457	-1.05419	0.322522		1.02973	0.369071	0.723325
100507484_at	100507484	LOC100507484	uncharacterized LOC100507484	-1.06655	-0.93999	0.374673		-1.17118	-1.85131	0.107911
100507486_at	100507486	LOC100507486	uncharacterized LOC100507486	-1.04069	-0.396656	0.701969		1.14242	1.47956	0.183868
100507487_at	100507487	LOC100507487	uncharacterized LOC100507487	1.04994	0.460537	0.657363		1.42889	3.44926	0.0112423
100507489_at	100507489	LOC100507489	uncharacterized LOC100507489	-1.06692	-0.729265	0.486593		1.07252	0.718683	0.49634
100507495_at	100507495	SDCBP2-AS1	SDCBP2 antisense RNA 1	-1.15275	-2.0263	0.0772183	0.235247	1.08664	1.658	0.142651	0.213227
100507498_at	100507498	LOC100507498	uncharacterized LOC100507498	1.02107	0.30593	0.767451		1.19951	1.50371	0.177711
100507500_at	100507500	LOC100507500	uncharacterized LOC100507500	1.29626	3.21609	0.0122739		-1.15389	-1.96208	0.0918602
100507501_at	100507501	LOC100507501	uncharacterized LOC100507501	1.1546	1.86965	0.0983753		-1.07088	-0.845685	0.42655
100507506_at	100507506	LOC100507506	uncharacterized LOC100507506	1.00495	0.168838	0.870105		1.132	1.74854	0.125223
100507507_at	100507507	LOC100507507	uncharacterized LOC100507507	1.09981	0.780009	0.45779	0.655762	1.24499	1.80645	0.115162	0.178978
100507511_at	100507511	LOC100507511	uncharacterized LOC100507511	1.12743	1.30641	0.227639		1.08056	0.658952	0.531649
100507513_at	100507513	LOC100507513	uncharacterized LOC100507513	-1.01011	-0.0868738	0.932902		1.09028	0.363742	0.727122
100507516_at	100507516	LOC100507516	uncharacterized LOC100507516	-1.23979	-3.66061	0.0063703	0.0538224	1.06098	0.610255	0.561571	0.645975
100507520_at	100507520	LOC100507520	uncharacterized LOC100507520	1.03875	0.376759	0.716128		1.22149	2.44635	0.0454255
100507521_at	100507521	LOC100507521	uncharacterized LOC100507521	1.04682	0.599581	0.565339		-1.20177	-2.85686	0.0252867
100507524_at	100507524	ARHGEF26-AS1	ARHGEF26 antisense RNA 1	-1.01983	-0.297758	0.773457		1.21169	3.0482	0.0193636
100507527_at	100507527	THEG5	testis highly expressed protein 5	1.06416	0.799492	0.44704		1.02549	0.237364	0.819383
100507528_at	100507528	LINC00613	long intergenic non-protein coding RNA 613	-1.13049	-1.28372	0.235091		-1.04621	-0.672841	0.5233
100507530_at	100507530	LOC100507530	uncharacterized LOC100507530	-1.02168	-0.394289	0.703647		-1.28161	-2.73181	0.0301744
100507531_at	100507531	LOC100507531	uncharacterized LOC100507531	1.17037	1.31972	0.22336		1.04414	0.60377	0.565631
100507534_at	100507534	LOC100507534	uncharacterized LOC100507534	-1.04336	-0.512951	0.621815		-1.20834	-2.46441	0.0442563
100507535_at	100507535	LOC100507535	uncharacterized LOC100507535	-1.14326	-2.196	0.0592876	0.202421	1.03045	0.376822	0.717816	0.779831
100507537_at	100507537	LOC100507537	uncharacterized LOC100507537	1.17565	1.63401	0.140812		1.06096	0.457372	0.661691
100507538_at	100507538	LOC100507538	uncharacterized LOC100507538	-1.23785	-3.05428	0.0156756		1.08416	1.15729	0.286276
100507540_at	100507540	LOC100507540	uncharacterized LOC100507540	1.17076	1.70989	0.125571		1.19974	1.00956	0.347354
100507546_at	100507546	LOC100507546	uncharacterized LOC100507546	1.11202	1.35716	0.211696		1.09167	0.753449	0.476512
100507547_at	100507547	LOC100507547	uncharacterized LOC100507547	1.01835	0.254732	0.805341	0.89574	1.10288	1.03313	0.336966	0.43166
100507548_at	100507548	LOC100507548	uncharacterized LOC100507548	-1.07067	-0.502449	0.628858	0.782466	1.14493	1.21928	0.263433	0.353963
100507554_at	100507554	LOC100507554	uncharacterized LOC100507554	-1.10981	-0.819644	0.436103	0.637523	1.28191	2.13317	0.0715898	0.121616
100507556_at	100507556	LOC100507556	putative uncharacterized protein NCRNA00269-like	-1.05461	-0.62107	0.551795		1.08575	0.783917	0.459581
100507557_at	100507557	LOC100507557	uncharacterized LOC100507557	1.17576	0.881728	0.40358		-1.2051	-1.37196	0.213726
100507559_at	100507559	LOC100507559	uncharacterized LOC100507559	1.10845	1.6498	0.137507		-1.01125	-0.152848	0.882965
100507560_at	100507560	LOC100507560	uncharacterized LOC100507560	1.16602	1.44466	0.18647		1.33657	2.36483	0.0511132
100507562_at	100507562	LOC100507562	uncharacterized LOC100507562	1.00378	0.0264825	0.97952		-1.31135	-2.09901	0.075244
100507564_at	100507564	LOC100507564	uncharacterized LOC100507564	-1.01649	-0.258999	0.802161	0.894213	1.37569	3.27135	0.0142694	0.0331961
100507567_at	100507567	RAB11B-AS1	RAB11B antisense RNA 1	1.0034	-0.0577028	0.955397		1.62917	4.85607	0.002014
100507568_at	100507568	LOC100507568	uncharacterized LOC100507568	-1.41874	-2.86021	0.0210946		1.1907	1.14267	0.291899
100507577_at	100507577	LOC100507577	uncharacterized LOC100507577	1.09393	0.933878	0.377632	0.586394	1.46955	5.72504	0.00080164	0.00356746
100507580_at	100507580	LOC100507580	uncharacterized LOC100507580	-1.13682	-1.33136	0.219677	0.429394	1.24906	2.61942	0.0354174	0.0686027
100507582_at	100507582	LOC100507582	uncharacterized LOC100507582	1.08008	0.90724	0.39073		1.0664	0.413231	0.692187
100507584_at	100507584	LOC100507584	uncharacterized LOC100507584	1.32974	1.73257	0.12132		-1.17113	-1.13243	0.29589
100507588_at	100507588	TGFBR3L	transforming growth factor, beta receptor III-like	1.02306	0.0770801	0.940449	0.972062	-1.04112	-0.733977	0.48755	0.579014
100507589_at	100507589	NAGPA-AS1	NAGPA antisense RNA 1	-1.12765	-0.967262	0.361678		-1.06023	-0.82405	0.437922
100507594_at	100507594	LOC100507594	uncharacterized LOC100507594	1.10779	1.5256	0.165536		-1.22859	-2.71516	0.0308966
100507599_at	100507599	LOC100507599	uncharacterized LOC100507599	-1.05064	-0.633595	0.54399	0.721808	1.15265	1.47408	0.185293	0.265579
100507600_at	100507600	LOC100507600	uncharacterized LOC100507600	-1.02118	-0.229226	0.824432		1.03991	0.515814	0.622365
[truncated: 21,789 more rows]

## Sheet: ICG001_sig_0.01_1.5
#Genes differentially expressed (absolute fold change >= 1.5 and filtered FDR q-value <=0.01) comparing ICG-001 treatment vs DMSO vehicle in CAL27 and HSC-3 cells
CAL27.icg001.up	CAL27.icg001.down	HSC3.icg001.up	HSC3.icg001.down
AAAS	ADAMTS1	A2LD1	AADAT
AARS	AGR2	AARS	ABCB10
ABCA12	ALYREF	ABCA1	ABCC4
ABCC3	ANKRD2	ABCA12	ABCE1
ABTB2	ANKRD22	ABCB6	ACAT1
ACAA2	ANKUB1	ABCC2	ACAT2
ACOXL	ANXA9	ABCC3	ACD
ACSS2	APAF1	ABCG1	ACER3
ADAM12	ARHGAP11B	ABHD4	ACSL4
ADAP1	ARHGDIB	ABTB1	ACSL5
AGPAT9	ARHGEF26	ACAD10	ACTN1
AHNAK2	ARID5B	ACAP2	ADAMTS1
AHRR	ARL14	ACCS	ADCY3
AKAP12	ARRB1	ACOT13	ADD2
ALDH1A3	ATP2B4	ACOX1	AEN
ALDH1L2	AURKA	ACVR1	AGFG2
ALDH2	BARX2	ADAM12	AGMAT
ALDH3A1	BHLHE40	ADAM17	AGPAT4
ALOX5AP	BIRC3	ADAP1	AGPAT5
ANGPTL4	BNIP3	ADCK1	AIM1
ANO1	BST2	ADCY7	AJAP1
ANTXR1	BUB1	ADD3	AKAP12
ANTXR2	C1orf21	ADHFE1	ALDH1B1
ANXA4	C1QTNF3	ADM2	ALDH9A1
ARHGEF2	CA9	ADRB2	ALYREF
ARSG	CALB1	ADTRP	AMD1
ASNS	CASP10	AGA	ANAPC15
B3GALNT1	CCL20	AGAP11	ANKRD2
BEST1	CCNB2	AGPAT2	ANKRD22
BGN	CCNG1	AGR2	ANKRD32
C10orf11	CD14	AGTPBP1	ANLN
C10orf55	CD69	AGXT2L2	ANP32E
C11orf1	CDC25C	AHCYL2	ANTXR2
C12orf57	CDH5	AHNAK2	ANXA9
C4orf34	CDKN2C	AHR	AOX1
C5	CENPI	AHRR	AP1S3
C6orf48	CENPW	AKR1B1	AP4B1
C7orf57	CES3	AKR1B10	AP4M1
CAPG	CFLAR-AS1	AKR1B15	APAF1
CBLB	CHRNB1	AKR1C2	APEX1
CBS	CNN3	AKR1C3	APIP
CCDC146	CNTN1	AKR1E2	APOLD1
CCDC53	CPA4	ALDH2	ARHGAP11A
CD55	CROT	ALDH6A1	ARHGAP11B
CDH13	CTSL2	ALG2	ARHGAP18
CDR1	CXADR	ALOX12P2	ARHGAP23
CEBPG	CXCL1	ALOX5AP	ARHGAP25
CHAC1	CYP24A1	ALPK1	ARHGAP29
CHST11	DDX58	ALPP	ARHGDIB
CLGN	DEPDC1B	ALS2CL	ARHGEF39
CLYBL	DHCR24	ALS2CR8	ARID5B
CORO2A	DHRS9	AMFR	ARL4C
CPEB2	DIO2	AMT	ARL6IP1
CPT1A	DNA2	ANAPC16	ARNTL2
CX3CL1	DNAH11	ANKK1	ARRB1
CXCL11	DRAM1	ANKRA2	ARSJ
CYP1A1	E2F8	ANKRD42	ASAP1
CYP1B1	EGLN3	ANTXR1	ASCC3
CYP4V2	ELAVL2	ANXA4	ASF1B
DBN1	EMP2	AP5B1	ASPH
DFNA5	EYA1	APBB3	ASPM
DMGDH	FAM102B	APOL1	ATAD2
DSCAM	FAM111B	APOL6	ATAD3A
DTD1	FAM171B	APPBP2	ATAD5
DYSF	FAM46A	ARFGAP3	ATP11C
ECE1	FBN2	ARFGEF2	ATP6V1D
EFCAB2	FBXO32	ARHGAP26	ATRIP
EIF4EBP1	FGFBP1	ARHGAP32	AURKA
EMP3	FLJ22447	ARHGEF16	AURKAIP1
ENTPD5	FLVCR1	ARHGEF2	AURKB
ERN1	FRK	ARHGEF3	B4GALT6
ETV4	FRRS1	ARHGEF37	BAP1
ETV5	FST	ARHGEF4	BARD1
F2R	FTSJ3	ARHGEF9	BCAM
FAM167A	GBP2	ARL8A	BCCIP
FBXL2	GBP4	ARRDC1	BDKRB2
FERMT2	GINS1	ARRDC3	BICC1
FLJ27352	GINS2	ARRDC4	BIRC5
FLJ33630	GJA1	ARSA	BLM
FUCA1	GLT8D2	ARSK	BLMH
GCLC	GPR87	ARTN	BMP2K
GDA	GPRC5B	ASAH1	BMS1
GDF15	GRAMD1C	ASIC3	BNC2
GFPT2	GRAMD3	ASNS	BORA
GOT1	GSDMC	ASS1	BRI3BP
GPR1	GTSE1	ATF3	BRIP1
GPT2	HELLS	ATF6	BRIX1
GRB14	HERC5	ATG14	BUB1
GSS	HFE	ATP6AP1	BUB1B
GULP1	HIST1H1A	ATP6AP2	BZW2
HBEGF	HIST1H2AB	ATP7A	C10orf114
HCP5	HIST1H2AE	ATP9A	C11orf82
HDDC2	HIST1H2AI	ATRN	C11orf83
HEXA	HIST1H3A	ATXN1	C12orf4
HINT2	HIST1H3J	ATXN3	C15orf23
HLA-B	HIST1H4C	AVPI1	C16orf93
HLA-DPA1	HMGCS1	AZI2	C17orf89
HLA-DRA	HSD17B11	B2M	C18orf54
HLA-F	IDO1	BACE1-AS	C19orf47
HLCS	IFI44	BAZ2B	C1orf112
HOXB9	IFIT1	BBS1	C1orf198
HPCAL1	IFIT3	BBS2	C1orf21
IL1RN	IGFL1	BBS4	C1QBP
IL20RB	IKZF2	BBS9	C20orf197
ITGA3	IL7R	BCAS3	C20orf20
ITPR3	IL8	BCL11B	C3orf26
JHDM1D	INPP4B	BCL3	C3orf37
KCNQ5	INSIG1	BCL6	C4orf36
KCTD15	IRS1	BDH2	C4orf46
LAMA3	ITGA4	BEND6	C5orf25
LAMB3	ITGB6	BEST1	C8orf33
LAMC2	KCNJ15	BHLHE40	CAB39
LAPTM5	KIAA0101	BHLHE41	CAD
LHFP	KIAA1009	BIRC3	CALB1
LMO4	KIF20A	BLVRB	CALD1
LOC100132891	KITLG	BMF	CALM3
LOC100287314	KLRC3	BMPR2	CALML4
LOC100505633	KRT14	BRAF	CAND1
LOC100506844	KRT15	BRI3	CAP1
LOC100507291	KRTAP2-3	BRWD1	CAP2
LOC344887	KRTAP4-8	BSDC1	CASC5
LTBP1	LEPREL1	BTBD9	CASP3
LURAP1L	LGALS1	BTG1	CASP8AP2
LY6K	LOC100216546	BTN3A1	CAV1
MAOA	LOC100505994	C10orf32	CBFB
MAP1B	LOC100506233	C10orf55	CBLC
MAP2	LOC100506860	C11orf49	CBX1
MARS	LOC100507002	C11orf54	CBX3
MCAM	LOC344595	C12orf28	CCBE1
MCTP1	LOXL4	C12orf44	CCDC109B
MDGA1	LPCAT1	C12orf57	CCDC111
MERTK	LRG1	C14orf101	CCDC138
METRNL	LYPD1	C14orf159	CCDC18
MGAT4B	MAMDC2	C14orf28	CCDC34
MGLL	MAP3K8	C14orf79	CCDC58
MICAL2	MEIS2	C15orf39	CCDC80
MKNK2	MID1	C16orf46	CCDC85C
MMD	MIR3144	C16orf58	CCDC88A
MN1	MIR378D2	C17orf28	CCDC99
MOCOS	MIR548D1	C17orf65	CCHCR1
MORN4	MIR550A1	C19orf10	CCNA2
MSC	MIR614	C19orf73	CCNB1
MT1F	MKI67	C1orf110	CCNB2
MXD1	MMP13	C1orf210	CCNC
MYO16-AS1	MMP7	C1orf56	CCND2
MYO5B	MOB3B	C1orf85	CCND3
NALCN	MPP1	C1QTNF1	CCNE1
NCF2	MUC4	C1RL	CCNE2
NCR3LG1	MYB	C1S	CCNF
NDRG2	NCAPG	C2	CCNG1
NEURL	NCAPH	C3	CCP110
NFE2L1	NEIL3	C4orf34	CCRN4L
NGF	NLRP7	C5AR1	CCT2
NIPAL2	NMB	C5orf56	CCT5
NOG	NR4A3	C6orf48	CD177
NOV	NRIP1	C7orf63	CD3EAP
NPAS2	NRIP3	C8orf37	CD83
NQO1	NSAP11	C8orf40	CD97
NRP1	NUAK2	C9orf16	CDC20
NSUN7	NUCB2	C9orf3	CDC25A
NT5E	NUSAP1	C9orf69	CDC25C
NTNG1	OAS1	C9orf91	CDC45
NUPR1	OAS3	CACNA2D1	CDC6
OLFML2A	OASL	CADPS2	CDC7
OPN3	ODZ2	CALCOCO1	CDCA2
OTUB2	OLFM4	CALCOCO2	CDCA3
PAPPA	OLR1	CAMK2D	CDCA4
PCK2	OSR2	CAPG	CDCA5
PDGFA	PA2G4P4	CASK	CDCA7
PHGDH	PADI3	CASP9	CDCA7L
PHLDA1	PDGFC	CASZ1	CDCA8
PHYH	PDPN	CBFA2T2	CDK1
PION	PECR	CBLB	CDK2
PLAU	PGLYRP4	CBS	CDK6
PORCN	PIP	CBX4	CDKL1
PSAT1	PLA2R1	CCDC11	CDKN2C
PTX3	PLAT	CCDC113	CDKN3
PYGB	PLEKHA2	CCDC122	CDT1
RAB38	PLEKHA7	CCDC130	CENPA
RBCK1	PLEKHG4B	CCDC146	CENPE
RNASE7	PLOD2	CCDC171	CENPF
RNF187	PLXDC2	CCDC28A	CENPI
ROR1	POLE2	CCDC53	CENPK
SARS	POLQ	CCDC7	CENPL
SCARNA2	PSTPIP2	CCDC97	CENPO
SEL1L3	PTN	CCL20	CENPP
SEMA7A	PVRIG	CCNDBP1	CENPQ
SERPINB2	PXDN	CCNG2	CENPW
SERPINE2	PYCARD	CCNL1	CEP128
SESN2	RARB	CCPG1	CEP135
SEZ6L2	RASGEF1B	CD55	CEP55
SH3BGRL2	RASGRP1	CD63	CEP57L1
SHISA2	RBBP8	CDC25B	CEP70
SIM2	RFX7	CDC42BPA	CFL2
SLC10A5	RIN2	CDH13	CHAC2
SLC16A6	S100A7	CDH4	CHAF1A
SLC1A4	S100A7A	CDK18	CHAF1B
SLC1A5	S100A8	CDK19	CHD1L
SLC22A4	S100A9	CDK2AP2	CHEK1
SLC3A2	SAA1	CDKL5	CHERP
SLC43A1	SAA2	CDKN1A	CHN1
SLC6A15	SAMHD1	CDKN1B	CHRNA5
SLC6A9	SAT1	CDKN2B	CHRNB1
SLC7A11	SCARNA3	CDNF	CHST14
SLC7A5	SCD	CDR1	CIRH1A
SNORA14A	SCNN1A	CEBPB	CIT
SNORA47	SEMA3C	CEBPD	CKAP2
SNORA84	SEMA6B	CEBPG	CKAP2L
SNORA9	SERPINA3	CELSR1	CKS1B
SNORD59B	SERPINB13	CEP120	CKS2
SORCS2	SERPINB3	CES2	CLIC3
SPRY2	SERPINB4	CFB	CLSPN
SPRY4	SERPINB7	CFLAR	CNN2
SQSTM1	SERTAD4	CG030	CNN3
SRD5A1	SESTD1	CHAC1	CNTN1
STAC	SH3TC2	CHCHD10	CNTNAP3
STC2	SHCBP1	CHD2	CNTNAP3B
SUPT3H	SKA2	CHD6	CNTRL
SYBU	SLC12A2	CHMP1B	COBLL1
TBL1X	SLC1A3	CHMP4A	COL12A1
TGFA	SLC28A3	CIITA	COL4A6
THBD	SLC2A12	CITED2	COL8A1
THSD4	SLC38A4	CIZ1	CORO1A
TIMP4	SLFN11	CLCN3	CORO1C
TMEM116	SMO	CLCN7	COTL1
TMEM14C	SNORA2A	CLDN1	CPA4
TMEM156	SPAG1	CLDN16	CRABP2
TMEM18	SPAG5	CLDN4	CROT
TOX2	STARD4	CLDN9	CSE1L
TPRA1	STC1	CLEC12A	CSTF3
TPT1-AS1	SYT16	CLEC2B	CTNNAL1
TRIB3	TACC3	CLIP4	CTPS1
TSC22D1	TICRR	CLMN	CTSE
TTLL1	TK1	CLN3	CTSL2
TUBE1	TLR3	CLN5	CXCR7
UBE2D4	TM4SF1	CLSTN1	CYB5A
UNC5B	TMEM27	CLU	CYP24A1
UPP1	TMOD1	CLUAP1	CYP27B1
USP11	TNFSF10	CLYBL	CYP51A1
UST	TNFSF18	CMTM8	CYR61
VEGFA	TNIP3	CNNM2	CYYR1
VIPR1	TRAFD1	COG8	DBF4B
WARS	TRIM22	COL5A1	DBNL
WDR13	TRIM55	COMMD3	DCBLD2
XPOT	TUBB6	COPG1	DCLRE1B
ZFAND2A	TUFT1	COPZ2	DCTPP1
	TYMS	COQ4	DDAH1
	UBE2T	CORO2A	DDX23
	UCA1	COX5B	DDX39A
	VGLL1	CPD	DDX46
	VSNL1	CPEB2	DDX55
	ZNF385A	CPEB3	DEGS1
	ZNF483	CPT1A	DENND1B
	ZNF608	CRBN	DENND2A
	ZNF714	CREB3L2	DEPDC1
	ZNF812	CREBRF	DEPDC1B
		CSTB	DEPDC7
		CTAGE5	DGKH
		CTBS	DHCR24
		CTDSP2	DHCR7
		CTF1	DHX15
		CTSA	DIAPH1
		CTSD	DIAPH3
		CTSO	DKC1
		CTSS	DKK1
		CXCL10	DKK3
		CXCL16	DLEU2
		CXCL2	DLGAP5
		CXCL3	DLK2
		CYB561	DLL1
		CYBRD1	DNA2
		CYP1A1	DNAJC6
		CYP1B1	DNMT1
		CYP2R1	DNMT3B
		CYP4F11	DOCK10
		CYP4V2	DOCK4
		CYSTM1	DONSON
		DAPK1	DPF3
		DBP	DPYSL3
		DCAF10	DRAP1
		DCAKD	DSCC1
		DDIT3	DSN1
		DDIT4	DTL
		DDR1	DTYMK
		DDX59	DUSP14
		DENND4C	DUSP7
		DET1	DZIP1
		DEXI	E2F1
		DHRS3	E2F3
		DHRS4-AS1	E2F8
		DIRC2	EBNA1BP2
		DKFZP434F142	ECT2
		DKFZp434J0226	EEA1
		DLGAP1-AS1	EFEMP1
		DLGAP1-AS2	EFHD2
		DLX5	EFNB1
		DMGDH	EFTUD2
		DNAJB2	EHD1
		DNAJB4	EHD4
		DNAJB9	EIF2B2
		DNAJC10	EIF2C2
		DNAJC16	EIF3B
		DNAJC3-AS1	EIF4E
		DNAL1	EIF5A
		DNAL4	EIF5A2
		DNASE2	EIF5B
		DNM1	ELAC2
		DOPEY2	ELAVL2
		DPRXP4	ELK3
		DPYSL2	ELL2
		DRAM2	ELOVL5
		DSG3	EME1
		DSTYK	EMG1
		DTX3	EML5
		DUSP1	EMP1
		DUSP16	EMP2
		DUSP22	ENC1
		DUSP3	ENOPH1
		DUSP4	ENSA
		DYNLRB1	ENY2
		DYSF	EPB41L2
		EBI3	EPHA2
		ECH1	EPN3
		ECI1	ERCC6L
		ECM2	ERI1
		EDEM1	ERLIN1
		EDEM2	ERP27
		EDEM3	ESCO2
		EDIL3	ESD
		EFCAB2	ESPL1
		EFNA1	ETS1
		EFNA3	EXO1
		EFNA5	EXOC5
		EGR1	EZH2
		EIF2C4	FAM101B
		EIF2S2	FAM111B
		EIF4EBP1	FAM133A
		ELF3	FAM176A
		ENTPD5	FAM196B
		EPB41L1	FAM198B
		EPB41L4A-AS1	FAM19A3
		EPHB3	FAM213A
		EPHX1	FAM216A
		ERAP1	FAM222A
		ERGIC3	FAM24B
		ERLEC1	FAM46B
		ERN1	FAM49B
		ERO1LB	FAM54A
		ERV3-1	FAM64A
		ESCO1	FAM65A
		ESRP1	FAM69A
		ESYT1	FAM72D
		EVI5L	FAM81A
		F8	FAM82A2
		FA2H	FAM83A
		FAAH2	FAM83D
		FADS3	FAM98B
		FAHD2CP	FANCA
		FAM102A	FANCD2
		FAM108C1	FANCG
		FAM114A1	FANCI
		FAM116B	FANCL
		FAM117B	FANCM
		FAM120C	FAR1
		FAM122C	FAR2
		FAM129A	FASN
		FAM134A	FASTKD3
		FAM134C	FAT4
		FAM149B1	FAXC
		FAM151B	FBL
		FAM160B2	FBN2
		FAM172A	FBXL6
		FAM174A	FBXO5
		FAM179B	FDPS
		FAM210B	FEN1
		FAM214A	FERMT2
		FAM219B	FEZ1
		FAM21B	FGFBP1
		FAM21C	FGFR1OP
		FAM220A	FHDC1
		FAM43A	FHOD1
		FAM50B	FIGN
		FAM54B	FIGNL1
		FAM59A	FILIP1L
		FAM70B	FJX1
		FAM86EP	FKBP5
		FAM86JP	FLJ44635
		FANK1	FLNC
		FBRS	FLVCR1
		FBXL17	FMNL2
		FBXL20	FMNL3
		FBXO16	FOSL1
		FBXO32	FOXM1
		FBXW8	FRMD4A
		FGFR3	FRMD5
		FIBCD1	FRMD6
		FKBP9	FRYL
		FLCN	FSCN1
		FLG	FST
		FLJ27352	FUS
		FLJ32255	FXN
		FLJ33630	FZD2
		FLJ38717	G2E3
		FLJ39653	GADD45GIP1
		FLJ42627	GALNT2
		FLOT1	GALNTL4
		FLRT2	GART
		FNIP1	GAS2L3
		FOS	GATAD2A
		FOSL2	GBP1
		FOXA1	GEMIN4
		FOXO1	GEMIN5
		FOXO4	GEN1
		FOXRED2	GGH
		FRAS1	GINS1
		FRAT2	GINS2
		FTH1	GINS4
		FTX	GJA1
		FUCA1	GJB6
		FUT2	GJC1
		FUT3	GLIPR1
		FUT8-AS1	GLO1
		FXYD3	GLS
		FYB	GM2A
		FZD7	GMFB
		GAA	GMNN
		GAB2	GMPS
		GABBR1	GNB4
		GABRE	GOLIM4
		GADD45A	GPAM
		GALNS	GPATCH4
		GALNT9	GPD1L
		GAS5	GPR126
		GATA6	GPR180
		GATS	GPR3
		GCC1	GPSM2
		GCLC	GRAMD3
		GCLM	GRK5
		GCSHP3	GRPEL1
		GDE1	GRWD1
		GDF15	GSDMC
		GDPD1	GSG2
		GEMIN8P4	GSTCD
		GFPT1	GTSE1
		GFPT2	H2AFX
		GGPS1	HABP4
		GLTSCR2	HADH
		GMPPA	HAS3
		GNAO1	HAUS1
		GNG5	HAUS2
		GNPDA1	HAUS4
		GNPTG	HAUS7
		GNS	HAUS8
		GOLGA2	HDGFRP3
		GOLGA5	HDHD1
		GOLGB1	HEATR3
		GOLPH3L	HELLS
		GPBP1L1	HERC3
		GPCPD1	HERC5
		GPNMB	HIF1A-AS2
		GPR1	HIST1H1B
		GPR107	HIST1H2AB
		GPR108	HIST1H2AK
		GPR110	HIST1H2BM
		GPR56	HIST1H3G
		GPX2	HIST1H3I
		GPX8	HIST1H3J
		GRB7	HIST1H4L
		GRHPR	HIST4H4
		GRIP1	HJURP
		GRN	HMGA2
		GSDMB	HMGB2
		GSN	HMGN2
		GSR	HMMR
		GTF2IRD1	HMOX2
		GTPBP2	HNRNPA2B1
		GULP1	HNRNPAB
		H1F0	HNRNPD
		HADHB	HNRNPL
		HBEGF	HNRNPM
		HBP1	HPRT1
		HCG18	HRAS
		HCG8	HSD17B11
		HDAC5	HSPA14
		HDAC6	HSPA2
		HEATR6	IFFO2
		HERPUD1	IFI44
		HES1	IFI6
		HEXA	IGFL1
		HEY1	IKBIP
		HHLA3	IL17RE
		HINT3	IL1RL2
		HIST1H2BD	IL4R
		HIST2H2AB	IL7R
		HIST2H2BC	IMPDH1
		HIST2H2BE	INCENP
		HIVEP1	INF2
		HLA-B	INPP4B
		HLA-F	INPP5F
		HMBOX1	INSIG1
		HMGCL	IPO4
		HMOX1	IPO9
		HOMEZ	IQGAP3
		HOOK2	IRS1
		HOXB9	ISG20L2
		HOXC4	ISM1
		HOXC6	ITGA2
		HPS1	IVNS1ABP
		HRASLS2	JAG2
		HS1BP3	JAZF1
		HSD17B2	JPH1
		HSDL1	JPH2
		HSF4	KANK2
		HSPA12A	KAT2B
		HSPA13	KATNAL1
		HSPA1A	KCNH3
		HSPA5	KCNQ5
		HSPB1	KCNQ5-IT1
		HSPBAP1	KCTD3
		HSPG2	KDELC2
		HYAL1	KIAA0020
		ICA1	KIAA0040
		ICAM1	KIAA0101
		ID1	KIAA0664
		IDH1	KIAA0754
		IDUA	KIAA1524
		IER2	KIAA1549L
		IFI16	KIAA1586
		IFI30	KIF11
		IFITM10	KIF14
		IFNGR1	KIF18A
		IFT20	KIF18B
		IFT27	KIF20A
		IGF2R	KIF20B
		IGFBP3	KIF22
		IGIP	KIF23
		IKBKB	KIF2C
		IKBKE	KIF4A
		IL10RB	KIF4B
		IL1RN	KIFC1
		IL20	KIRREL
		IL20RB	KLF7
		IL24	KLHL13
		IL6	KLRAP1
		IL6ST	KNTC1
		IL8	KPNA2
		IMPACT	KREMEN1
		ING4	KRT14
		INHBA	KRT5
		INHBB	LAD1
		IRAK2	LAMB1
		IRF1	LAPTM5
		IRF2BPL	LAS1L
		IRF9	LBR
		IRS2	LDHA
		ITFG3	LDHB
		ITGB2	LDLR
		ITPR3	LEF1
		JAK1	LEPR
		JHDM1D	LEPREL1
		JMY	LGALS1
		JUN	LHX1
		JUNB	LIG1
		JUND	LIMA1
		KANSL1L	LINC00052
		KAT6B	LINC00641
		KCNG1	LMNB1
		KCNJ2	LMNB2
		KCNMA1	LOC100129034
		KDM4C	LOC100130100
		KDM6B	LOC100131802
		KEAP1	LOC100132240
		KHNYN	LOC100133299
		KIAA0182	LOC100288637
		KIAA0196	LOC100506328
		KIAA0232	LOC100507101
		KIAA0240	LOC100507127
		KIAA0247	LOC100507420
		KIAA0319L	LOC100507439
		KIAA0430	LOC100996286
		KIAA0825	LOC100996481
		KIAA0913	LOC283299
		KIAA1109	LOC541471
		KIAA1324L	LOC645249
		KIAA1407	LOC81691
		KIF13B	LOXL2
		KITLG	LOXL3
		KLF11	LPAR3
		KLF3	LPCAT1
		KLF4	LPGAT1
		KLF5	LRCH1
		KLF6	LRP4
		KLF9	LRR1
		KLHDC2	LRRC45
		KLHDC7B	LRRC7
		KLHL24	LRRC8C
		KLHL28	LSM2
		KLHL5	LSM3
		KLK10	LSM6
		KLK6	LTV1
		KLK7	LYAR
		KLRC3	MACC1
		KLRC4-KLRK1	MACF1
		KMO	MAD2L1
		KRCC1	MAGOHB
		KRT15	MALT1
		KRT6B	MAMDC2
		KRT7	MANSC1
		KYNU	MAP2K1
		LACC1	MAP2K3
		LAMA5	MAP3K5
		LAMB2	MAP7D3
		LAMB3	MARCH4
		LAMP3	MARCKSL1
		LARP1B	MB21D2
		LARP6	MBNL3
		LCA5	MCM10
		LCN2	MCM2
		LDLRAD1	MCM3
		LDOC1L	MCM4
		LENG9	MCM5
		LGALS3	MCM6
		LHFPL2	MCM8
		LHPP	MCMBP
		LIN37	MECOM
		LINC00174	MED30
		LINC00263	MELK
		LINC00338	MEMO1
		LINC00476	METAP1
		LINC00493	METTL8
		LINC00525	MEX3D
		LINC00649	MFAP2
		LINC00662	MFAP5
		LINC00667	MFSD2A
		LINC00673	MGAT5B
		LINC00674	MICAL2
		LLGL2	MICAL3
		LMAN1	MICALCL
		LMO4	MIR25
		LNP1	MIR3122
		LNX2	MIR31HG
		LOC100128077	MIR3939
		LOC100129033	MIR454
		LOC100129550	MIR4667
		LOC100130476	MIR548D1
		LOC100130581	MIR891A
		LOC100130691	MIS18A
		LOC100130987	MKI67
		LOC100131096	MLF1IP
		LOC100131564	MLX
		LOC100132707	MMS22L
		LOC100132891	MNAT1
		LOC100272228	MND1
		LOC100287896	MNS1
		LOC100289019	MOB3B
		LOC100505633	MOCS2
		LOC100505648	MON1A
		LOC100505695	MOXD1
		LOC100505794	MPDZ
		LOC100505994	MPHOSPH9
		LOC100506115	MPP1
		LOC100506123	MPP6
		LOC100506190	MRPL1
		LOC100506548	MRPL12
		LOC100506639	MRPL15
		LOC100506710	MRPL16
		LOC100506713	MRPL2
		LOC100506737	MRPL39
		LOC100506748	MRPL47
		LOC100506844	MRPL9
		LOC100506870	MRPS7
		LOC100506963	MRPS9
		LOC100507291	MRTO4
		LOC100507316	MSH2
		LOC100507319	MSH6
		LOC100507376	MT1E
		LOC100507378	MTAP
		LOC100507459	MTBP
		LOC100507577	MTHFD1
		LOC100507602	MTR
		LOC100508120	MYB
		LOC100527964	MYBBP1A
		LOC100652768	MYBL1
		LOC100652943	MYBL2
		LOC100996634	MYEOV
		LOC100996660	MYH10
		LOC253039	MYH9
		LOC284454	MYO1E
		LOC285033	N6AMT2
		LOC338758	NAA15
		LOC344887	NAA50
		LOC387895	NABP1
		LOC440173	NACA
		LOC541472	NAGA
		LOC644794	NASP
		LOC646762	NAT10
		LOC647859	NAV2
		LOC648987	NAV3
		LOC728978	NBEAL2
		LOC729678	NCAPD2
		LOC92249	NCAPD3
		LRIF1	NCAPG
		LRP1	NCAPG2
		LRP10	NCAPH
		LRRC48	NCAPH2
		LRRC49	NCEH1
		LRRK1	NCL
		LTBP1	NCS1
		LTBP3	NDC80
		LURAP1L	NEDD4L
		LYRM5	NEIL3
		LZTFL1	NEK2
		MAFB	NEK6
		MAFG	NETO2
		MAN2B1	NEXN
		MAN2B2	NGF
		MANBA	NGFR
		MANBAL	NHS
		MAP1B	NHSL2
		MAP1LC3B	NIPAL1
		MAP2	NKRF
		MAP2K5	NLE1
		MAP3K8	NLN
		MARCH8	NME1
		MARCKS	NME4
		MARS	NME7
		MBD6	NMT2
		MBTPS1	NMU
		MCOLN3	NOC4L
		MCTP1	NOG
		MDK	NOL6
		MED18	NOLC1
		MEF2A	NOM1
		MEF2D	NOP16
		MEGF6	NOP2
		METRNL	NOP56
		METTL6	NPM1
		MFAP3L	NPNT
		MFSD10	NPR3
		MGAT4B	NR2F2
		MGEA5	NR2F2-AS1
		MIA3	NR5A2
		MID1IP1	NRG1
		MIEN1	NSUN2
		MILR1	NT5DC2
		MINOS1P1	NT5E
		MIR141	NUAK2
		MIR181B1	NUDCD1
		MIR205	NUDT15
		MIR205HG	NUDT21
		MIR21	NUF2
		MIR222	NUP107
		MIR224	NUP155
		MIR22HG	NUP37
		MIR23A	NUP85
		MIR23B	NUP93
		MIR24-1	NUSAP1
		MIR24-2	OAS2
		MIR27A	OAS3
		MIR27B	OBFC1
		MIR331	ODZ2
		MIR378D2	OIP5
		MIR421	OLFML3
		MIR423	ORC1
		MIR554	ORC6
		MIR612	OSR2
		MIR616	P2RY2
		MKNK2	PAG1
		MLL5	PAICS
		MLYCD	PAQR5
		MMAA	PARL
		MMP15	PARM1
		MMP2	PARP1
		MMP28	PARP2
		MN1	PBK
		MOB3C	PBX3
		MOCOS	PCMT1
		MON1B	PCNA
		MORN1	PCNA-AS1
		MORN4	PCNX
		MR1	PDCD1LG2
		MSC	PDK1
		MSRB1	PDLIM2
		MSRB2	PDLIM7
		MTHFR	PDSS1
		MTVR2	PEAR1
		MUC1	PEX3
		MVP	PFAS
		MXD1	PHF19
		MXI1	PHLDB2
		MYLK	PHTF2
		NADSYN1	PI4K2B
		NBEA	PIGW
		NBPF1	PINX1
		NBPF3	PKMYT1
		NBR1	PKP2
		NCF2	PLA2R1
		NCOA1	PLAT
		NCOA2	PLCG1
		NCOA3	PLCH2
		NCOA7	PLCXD1
		NCSTN	PLEK2
		NDRG1	PLEKHA2
		NDUFA4L2	PLEKHG3
		NDUFS8	PLK1
		NEAT1	PLK4
		NEIL2	PLS1
		NEK9	PLS3
		NEO1	PLXNA2
		NEU1	PMP22
		NFE2L1	PNO1
		NFE2L2	PNP
		NFIL3	PODXL
		NFKBIA	POLA1
		NFKBIZ	POLD1
		NICN1	POLE
		NINJ1	POLE2
		NIT1	POLQ
		NMRK1	POLR1E
		NOV	POLR3G
		NOXA1	POLR3H
		NPC1	POP1
		NPC2	PPA1
		NPHP1	PPAT
		NR1D2	PPP1CC
		NR1H2	PPP1R14C
		NR4A1	PPP2R3A
		NSMAF	PPP2R5D
		NSUN5P1	PPP4C
		NSUN7	PPRC1
		NT5C2	PRC1
		NTN4	PRDX2
		NUB1	PRDX3
		NUCB2	PRELID2
		NUDT2	PRIM1
		NUPR1	PRKAG2
		OCLN	PRKCH
		OLR1	PRKCQ
		OPN3	PRKD3
		OPTN	PRKDC
		ORAI3	PROCR
		OS9	PRPF19
		OSBPL2	PRPF38A
		OSCP1	PRPF4
		OSGIN1	PRPS1
		OSGIN2	PRPS2
		OTUD1	PRR11
		OTUD5	PRR5L
		P2RX4	PSIP1
		P4HA2	PSMC3
		P4HTM	PSMC3IP
		PAM	PSMD12
		PANX2	PSMG1
		PAPPA	PSPC1
		PARD6B	PSRC1
		PARP14	PTGS1
		PARP4	PTPRE
		PARS2	PTRF
		PCDH1	PVRL3
		PCDHB14	PWP2
		PCDHGA10	PXN
		PCDHGA12	RACGAP1
		PCDHGA9	RAD18
		PCDHGB2	RAD21
		PCDHGB4	RAD51
		PCED1A	RAD51AP1
		PCK2	RAD54B
		PCLO	RAD54L
		PCMTD1	RAI14
		PCMTD2	RAN
		PCSK1N	RANGAP1
		PDE5A	RAPGEF3
		PDGFA	RASA2
		PDIA3P	RASA3
		PDP1	RASAL2
		PEPD	RASGEF1B
		PEX13	RASSF10
		PFKFB2	RBL1
		PFN2	RBM14
		PGAP3	RBM24
		PGD	RBMS3
		PGGT1B	RBPMS
		PGLS	RCAN3
		PGLYRP4	RCL1
		PGM3	RELT
		PGPEP1	RFC1
		PHF21A	RFC2
		PHYH	RFC3
		PIGH	RFC5
		PIGT	RFWD3
		PIK3C2B	RFX5
		PION	RFX7
		PJA2	RGS10
		PLA2G4C	RGS2
		PLAC8	RHOBTB2
		PLAG1	RILPL2
		PLAU	RIN1
		PLAUR	RIOK1
		PLBD2	RMI1
		PLD1	RNASEH2B
		PLD3	RNF182
		PLEKHM3	RNU12
		PLK1S1	RNU5F-1
		PLOD3	ROR1
		PLSCR1	RPAP3
		PLXDC1	RPF2
		PMAIP1	RPIA
		PMEPA1	RPL26
		PNMA1	RPL29
		PNPLA2	RPL32
		PNPLA8	RPL36A
		PNRC1	RPL37
		POFUT2	RPL6
		POLR2J4	RPS14
		POR	RPS26
		PORCN	RPS26P11
		PPAP2B	RPSAP52
		PPAP2C	RRAS2
		PPAPDC1B	RRM1
		PPAPDC2	RRM2
		PPARA	RRP15
		PPCS	RRP1B
		PPM1H	RRP7A
		PPP1R15A	RSL1D1
		PPP1R3E	RTKN
		PPP2R5A	RTKN2
		PQLC2	RTTN
		PRDM1	RUNX1-IT1
		PRDX5	RUSC2
		PRKAB1	RUVBL2
		PRKCSH	S100A2
		PRNP	SAAL1
		PRR15	SACS
		PRSS16	SAMD4A
		PRSS22	SAMHD1
		PRSS8	SASH1
		PSAP	SBDSP1
		PSAT1	SCARA3
		PSEN1	SCARNA22
		PSMB10	SCARNA3
		PTCH1	SCD5
		PTGER4	SCFD2
		PTGES	SCLT1
		PTGR1	SCML2
		PTPN6	SDK1
		PTPRF	SEC14L2
		PTPRJ	SEH1L
		PTPRM	SEMA3A
		PTPRR	SEMA4A
		PTPRU	SEMA7A
		PUS10	SEPT11
		PVRL4	SEPT7
		PXDN	SERBP1
		PYGB	SERPINB5
		QPCTL	SERPINB7
		RAB11FIP4	SERPINE1
		RAB27B	SERPINF1
		RAB38	SERTAD4
		RAB3GAP1	SESTD1
		RAB40C	SET
		RAB6A	SETBP1
		RAB9A	SFPQ
		RALGAPA1	SFRP5
		RALGDS	SFTA1P
		RALGPS1	SFXN1
		RAP1GAP	SFXN2
		RARRES1	SGOL1
		RBCK1	SGOL2
		RBM23	SH2B3
		RBM4B	SH2D5
		RCOR3	SH3BP1
		RDH10	SH3PXD2A
		REEP6	SHB
		REL	SHCBP1
		RELB	SHISA2
		REPS2	SIVA1
		RGP1	SKA1
		RHOB	SKA2
		RHOD	SKA3
		RHOF	SKP2
		RIOK3	SLBP
		RIPK1	SLC16A2
		RIPK4	SLC16A9
		RIT1	SLC19A1
		RNASE4	SLC25A10
		RNASE7	SLC25A13
		RNF103	SLC25A15
		RNF135	SLC25A19
		RNF144B	SLC25A32
		RNF146	SLC29A1
		RNF170	SLC39A10
		RNF185	SLC45A3
		RNF19B	SLC48A1
		RNF213	SLC4A7
		RNF39	SLC8A1
		RNF43	SLCO1B1
		RNPEPL1	SLCO1B3
		RNU4ATAC	SLCO1B7
		RPPH1	SLCO4A1
		RPS6KA2	SLFN11
		RPS6KA5	SLFN12
		RRAGB	SLFN13
		RRAGC	SLFNL1-AS1
		RRNAD1	SLIT2
		RSPH3	SLIT2-IT1
		RUFY1	SMAGP
		RWDD2A	SMARCD1
		RXRA	SMC1A
		S100A7	SMC2
		S100A7A	SMC3
		S100A8	SMC4
		SAA1	SMS
		SAA2	SMTN
		SAMD12	SMURF2
		SAMD12-AS1	SMYD2
		SAMD9L	SMYD3
		SARS	SNHG3
		SAT2	SNORA4
		SATB1	SNORA61
		SATB2	SNORA66
		SBF2-AS1	SNORA69
		SC5DL	SNORD14E
		SCAMP2	SNORD19B
		SCAMP4	SNORD31
		SCAND2	SNORD4B
		SCARB2	SNORD50B
		SCARNA4	SNORD58A
		SCARNA5	SNORD58C
		SCARNA7	SNORD72
		SCN9A	SNORD74
		SCNN1A	SNORD75
		SCPEP1	SNORD77
		SDR16C5	SNORD83A
		SEC11C	SNORD88B
		SEC24D	SNORD96A
		SEC61A1	SNRNP25
		SECISBP2L	SNRNP48
		SECTM1	SNRPA1
		SEL1L	SNRPD1
		SEL1L3	SNRPF
		SEPHS2	SNX10
		SERINC1	SNX4
		SERINC5	SNX5
		SERP1	SNX7
		SERPINA1	SOAT1
		SERPINB13	SORD
		SERPINB2	SOX7
		SERPINE2	SPAG1
		SERTAD3	SPAG5
		SESN2	SPATA13
		SETDB2	SPC24
		SGPP2	SPC25
		SGSM2	SPIN4
		SH3BP2	SPRY1
		SH3KBP1	SQLE
		SH3PXD2B	SRPX2
		SHMT2	SRRT
		SIGIRR	SRSF1
		SIPA1L1	SRSF10
		SIRT5	SRSF7
		SLC10A5	SSFA2
		SLC11A2	SSH2
		SLC16A13	SSX2IP
		SLC16A5	ST3GAL1
		SLC17A5	ST3GAL5
		SLC18B1	ST7-OT3
		SLC1A4	STAMBPL1
		SLC1A5	STARD13
		SLC22A15	STARD4
		SLC22A18	STIL
		SLC22A4	STK39
		SLC24A6	STMN1
		SLC25A27	STRA13
		SLC25A45	STRN3
		SLC26A6	STX2
		SLC28A3	STYK1
		SLC29A2	SUCLA2
		SLC29A3	SUPT16H
		SLC2A12	SUV39H1
		SLC2A13	SUV39H2
		SLC33A1	SYNCRIP
		SLC35A5	SYNM
		SLC35D2	SYT16
		SLC35E2	TACC3
		SLC35E2B	TAF1B
		SLC35F5	TAF5
		SLC36A1	TAF5L
		SLC37A2	TAF9B
		SLC38A10	TBC1D1
		SLC38A7	TBC1D2
		SLC39A8	TBRG4
		SLC3A2	TBX19
		SLC44A5	TCERG1
		SLC45A4	TCF19
		SLC47A2	TCF7L1
		SLC4A11	TCOF1
		SLC50A1	TDP1
		SLC52A1	TDRD7
		SLC6A9	TEAD1
		SLC7A1	TEAD4
		SLC7A11	TEX30
		SLC7A8	TFDP1
		SLFN5	TFPI2
		SLITRK6	TGFA
		SLPI	TGFBR2
		SLU7	TGFBR3
		SMAD1	TGIF2
		SMARCA2	THBS1
		SMCR8	THOC1
		SMOX	THSD1
		SMPDL3A	THUMPD2
		SNCAIP	TIAM1
		SNCG	TICRR
		SND1	TIMM10
		SNORA11	TIMM13
		SNORA20	TIPIN
		SNORA36A	TK1
		SNORA37	TMC7
		SNORA47	TMEM154
		SNORA5A	TMEM19
		SNORA84	TMEM194B
		SNORD63	TMEM201
		SNORD71	TMEM27
		SNORD89	TMEM40
		SOCS3	TMEM48
		SOD2	TMEM64
		SORBS2	TMEM71
		SORL1	TMEM92
		SOS2	TMEM97
		SOX2	TMPO
		SPAG7	TMPO-AS1
		SPATA17	TMPRSS4
		SPATA7	TNFRSF10A
		SPIRE1	TNS4
		SPNS1	TOMM34
		SPPL2A	TOMM40
		SPPL3	TOMM5
		SPRY2	TONSL
		SQSTM1	TOP2A
		SRD5A1	TOPBP1
		SRSF8	TP73
		SRXN1	TPD52
		SSBP2	TPM2
		SSPN	TPM4
		ST6GALNAC2	TPST1
		STAM2	TPX2
		STARD5	TRA2B
		STAT2	TRAC
		STAT5A	TRAF2
		STAT6	TRAF5
		STC2	TRAIP
		STEAP1	TRHDE
		STEAP2	TRHDE-AS1
		STEAP3	TRIB2
		STK19	TRIM14
		STON1	TRIM24
		STX5	TRIM34
		STX8	TRIP10
		STXBP2	TRIP13
		STYXL1	TRMT2A
		SUMF1	TRMT6
		SUSD2	TRMU
		SUV420H1	TROAP
		SWI5	TSPAN5
		SWT1	TSR1
		SYBU	TSR2
		SYCE2	TTF2
		SYT1	TTK
		SYT14	TUBA1C
		SYVN1	TUBA4A
		TACC2	TUBB
		TAPBP	TUBB4B
		TAPBPL	TUBB6
		TAS2R4	TUBG1
		TBC1D12	TUBGCP4
		TBC1D17	TWSG1
		TBC1D20	TYMS
		TBC1D22B	U2AF2
		TBC1D9	UACA
		TBCC	UAP1
		TBCEL	UBASH3B
		TBCK	UBE2C
		TBL1X	UBE2T
		TBRG1	UBR7
		TCEAL4	UCA1
		TCP11L2	UCHL3
		TCTN1	UCHL5
		TEC	UCK2
		TESK1	UGP2
		TESK2	UGT8
		TEX9	UHRF1
		TGIF1	UMPS
		THBD	UNG
		THBS3	UPK2
		TIGD6	UPK3B
		TIMP1	URB1
		TIMP2	URB2
		TIMP4	USE1
		TIPARP	USP1
		TJP3	UTP11L
		TLE4	UTP20
		TLN2	UTP6
		TLR3	VARS
		TLR6	VCL
		TM9SF1	VEGFC
		TMC4	VGLL1
		TMC6	VPS25
		TMCO3	VRK1
		TMED10	VSIG1
		TMED9	VSNL1
		TMEM106A	WDHD1
		TMEM106B	WDR3
		TMEM116	WDR43
		TMEM125	WDR5
		TMEM144	WDR54
		TMEM150A	WDR61
		TMEM156	WDR76
		TMEM159	WDR77
		TMEM167B	WHSC1
		TMEM184C	WNT3A
		TMEM205	WNT5B
		TMEM234	WWC1
		TMEM238	XDH
		TMEM38A	XRCC2
		TMEM39A	XRCC6
		TMEM44-AS1	XYLB
		TMEM53	ZAK
		TMEM55B	ZC3H7B
		TMEM59	ZFP1
		TMEM86A	ZHX3
		TMEM8A	ZNF367
		TMPRSS11E	ZNF530
		TMSB4X	ZNF534
		TMTC2	ZNF704
		TMUB2	ZNF860
		TNFAIP2	ZWILCH
		TNFAIP3	ZWINT
		TNFRSF14	ZYG11A
		TNFSF15
		TNIP3
		TNRC6B
		TOB1
		TOB2P1
		TOM1
		TPBG
		TPCN1
		TPP1
		TPRA1
		TPRG1
		TPRG1L
		TPT1-AS1
		TRADD
		TRAF1
		TRANK1
		TRAPPC6A
		TRAPPC6B
		TRAPPC9
		TRIB1
		TRIB3
		TRIM2
		TRIM22
		TRIM29
		TRIM38
		TRIM4
		TRIM62
		TRIM74
		TRPM4
		TRPS1
		TRPV1
		TSC22D1
		TSC22D3
		TSKU
		TSPAN31
		TSPAN7
		TSPYL2
		TSTD1
		TTC12
		TTC14
		TTC17
		TTC22
		TTC30B
		TTLL1
		TUBE1
		TULP4
		TXNDC11
		TXNIP
		TXNRD1
		UBE2B
		UBE2D4
		UBE2H
		UBE2Z
		UBN2
		UFM1
		UGDH
		UGDH-AS1
		UGT1A6
		ULBP1
		ULK1
		ULK4
		UNC5B
		UPP1
		USP19
		USP54
		UST
		UTY
		UVRAG
		VAMP2
		VASN
		VAT1
		VEGFA
		VEGFB
		VIMP
		VIPR1
		VLDLR
		VPS11
		VPS28
		VPS39
		VPS8
		WARS
		WBP2
		WDR13
		WDR19
		WDR25
		WDR31
		WDR45
		WDSUB1
		WDTC1
		WFDC2
		WFS1
		WIPI1
		WNT10A
		WNT4
		XBP1
		XCL1
		XPC
		XPOT
		XYLT1
		YIPF1
		YIPF3
		YIPF4
		YPEL5
		ZBTB10
		ZBTB20
		ZC3H12C
		ZC3H6
		ZCWPW1
		ZDBF2
		ZEB2
		ZER1
		ZFAND1
		ZFAND2A
		ZFAND3
		ZFAND4
		ZFAND5
		ZFP36
		ZFP57
		ZFP64
		ZFP90
		ZFYVE1
		ZFYVE26
		ZKSCAN1
		ZMIZ2
		ZMYM2
		ZMYM5
		ZMYM6NB
		ZNF117
		ZNF181
		ZNF252P
		ZNF277
		ZNF295
		ZNF319
		ZNF362
		ZNF484
		ZNF503
		ZNF516
		ZNF564
		ZNF608
		ZNF643
		ZNF664
		ZNF706
		ZNF765
		ZNF766
		ZNF770
		ZNF852
		ZNHIT1
		ZP3
		ZRSR2
		ZSCAN21
		ZSWIM5
		ZXDB
