# Supplementary material for: Functional and genomic analyses reveal therapeutic potential of targeting β-catenin/CBP activity in head and neck cancer
Source: Genome Med. 2018 Jul 20;10:54. doi: 10.1186/s13073-018-0569-7 (PMC6053793; doi:10.1186/s13073-018-0569-7)
Supplement: Supplementary file 3 — Tabular ranked gene list file (viewable in Excel) pertaining to differential gene expression testing comparing siRNA-mediated knockdown of β-catenin versus scrambled siRNA control in HSC-3 cells used for GSEA. Fields indicate gene symbol and t test statistic of differential expression, respectively, used as input to the pre-ranked GSEA tool. (TXT 289 kb) [file 13073_2018_569_MOESM3_ESM.txt]

CTNNB1	-25.4
CREBBP	-0.2
TNS4	-2.1
LAPTM5	-0.2
EP300	-0.2
TGFB2	3.2
PTHLH	-0.8
VIM	-0.1
CDS2	-14.3
MCTP1	1.6
KMO	4.9
FN1	4.7
ELF3	6.3
HEG1	3.8
KCNN4	1.6
L1CAM	3.7
JAG1	-1.6
GBP3	-6.5
S1PR2	-2.3
TMEM171	-0.7
SOX9	0.7
AGPAT9	3.1
KRT80	-0.1
INHBB	-1.3
SNAI2	-0.2
TNC	2.1
LOC100216001	3
OLFML3	2.8
SLITRK6	0.7
ANKRD10	-2.2
ANKRD1	6.2
INHBA	0.4
FAM20C	2.2
THBS1	-0.7
ARL4C	-0.8
GFPT2	1.6
IGFBP3	2.5
ANO1	0
ITGA2	0.6
LMLN	1.5
MYLK	5.3
APOBEC3C	-0.9
C12orf23	-9.2
FST	2.4
HBEGF	1.2
FERMT1	-1.5
PRDM1	2
MMP3	6.3
CHST11	0
SCO1	-0.1
FHOD3	-0.7
ANK1	2.2
RUNX1	-0.5
NCOA6	0.8
M6PR	-10.7
PLEKHA6	1.2
TNFRSF21	0.3
MYC	0.6
DUSP4	-1
AQP3	3.1
HES1	1.2
LINC00673	0.2
CDK5RAP1	0.4
CSF2	0.3
GSR	-0.7
GNE	4.3
CD163L1	-5.1
NR1D1	-0.2
SOAT1	1.5
TINAGL1	0.8
SULF2	1.1
TGFBI	1.5
ANTXR2	-2
ST6GALNAC2	3.8
KCNMA1	-0.3
SOX15	1
MAMDC2	0.6
LAMA5	-1.2
INPP4B	0.9
TSKU	-0.6
PLLP	2.6
LYPD3	3.6
CITED2	1
EVC	-2.8
RTP3	1.8
ADRB2	-1.6
ADORA2B	1.8
DUSP10	2.9
F2RL2	-2
EMP1	0.7
MYEOV	-1.5
MIR205	-3.2
IL1R2	3.6
SH3RF2	-1
FAM167A	-0.9
SLC7A8	1.2
PAK6	-0.2
ITGB8	3.8
MIR614	-0.2
GPR39	1.7
FBXO32	3
EDN1	0.5
TPRXL	4.8
C1QTNF1	0.8
MGLL	3.5
LOC100506377	-2.7
IL1B	-1
ETV4	1.3
TMPRSS11E	2.5
C3	2.6
AJUBA	-1
SLC47A2	-5.8
NR2F2	-3.8
KRT5	-0.7
PROM2	-0.7
AADACL3	2.8
ENC1	-1.7
MIR205HG	-1.4
CORO6	0.6
MFAP5	1.1
CDA	3.5
SPTLC3	-0.4
TRIB1	-0.3
FAT2	1.8
MIDN	2.4
EVI2B	-0.6
SLC1A3	-1.2
LOC344887	-2.7
GALNT7	-0.3
IRF9	-0.5
MLL2	-0.2
KRT14	1.5
PORCN	-1.6
SVIL	-0.3
CDC25B	1
PDGFC	3
XDH	-0.7
ASS1	-1.9
SLC9A3R2	1.9
DUSP5	2.7
FUT8	0.6
FAM129B	-0.3
PLXNA2	-1.8
IL8	-2.7
TRERF1	-2
SEMA5A	2.1
ADAM12	1.1
LRRC7	-0.2
MMP1	2.4
SHISA2	2.2
LOC728643	-0.5
GPRC5A	-0.8
MMP13	-0.2
SGK223	1.4
NSAP11	3
MTSS1L	0.8
LMNA	0.4
GEMIN5	-11.7
HRASLS2	1.8
CLCA2	-0.7
SUSD2	0.6
ITGB6	-0.5
FEZ1	-0.5
PLAUR	-0.1
ABCG2	2.8
LOC100996267	1.6
SERPINA1	-0.9
DDX60	0.7
CHML	-0.2
TRHDE	-0.6
NCF2	1.5
SLC15A4	-9.1
SYT14	2.7
OPN3	1.2
CPA4	2.8
FGFBP1	-0.2
THBD	3.7
SLC20A1	-2
ASAP1	-5.5
PSTPIP2	-0.4
LINC00472	-2.2
HMGA2	-1.2
CAT	0.6
NECAP1	-2.9
G3BP2	-6.9
PRSS22	3.8
CSTA	-10.2
PPL	-0.7
TNS3	-1.6
AJAP1	-1.5
MTUS1	1.7
LOC255187	0.9
KLHL4	3
VEGFA	-2.3
PHLDA1	-1.1
TM7SF2	1.7
SERPINE2	0.3
S100A16	1.2
ZMIZ1	-3.3
NACC1	-9.5
ZNF468	-7
DNER	0.4
CXXC5	1.2
NEDD9	-0.5
CLOCK	-0.4
MED12	-0.5
PLCB3	0.7
DHRS3	0.9
CCBE1	-4.7
ANKRD10-IT1	-2.8
IER3	-0.3
KRT19	3.7
RNFT1	1.4
EPHB4	1.8
SRPX2	-2.9
NEDD4L	0.7
DKK1	0.5
RIN2	-0.9
FERMT2	-6.8
NSF	0.1
HIST1H2BM	-2.5
FOXQ1	1.6
SH3TC2	2
SNORD19B	-4
SAMD9L	-1.3
SEMA7A	3.1
BMP4	-5.4
SERTAD4	-0.3
ZNF678	0.8
TGFBR3	4
MED15	-1.1
BDKRB2	0.8
ZFP36L2	0.8
GATA6	1.3
AMIGO2	-0.9
F2RL1	0.8
MMP2	-0.1
FLG	0.1
LOC440028	3.5
ISM1	0.5
BMP2	0.8
MIR221	-2.5
RBP1	-0.7
TSPAN14	0.2
MYO18A	0.6
ARTN	-0.8
KIAA0754	-0.8
S100A14	0.4
LOC100507127	1.9
MAVS	-1.6
OLR1	-1.4
RUNX1-IT1	-3.1
LAMA3	0.3
PIK3C2B	2.5
DPH2	-2
PLAU	1.4
TM4SF1	1.6
DDR1	0.3
TP63	0
AKNAD1	2.2
RAB27B	0.3
ELF4	-7.7
BBS4	4.9
EFNB2	-1.5
LCK	0.5
ABLIM3	-0.2
UNC13B	1.4
GRSF1	-1.4
ITGA5	2.2
KLF7	-4
FOSL2	0.6
MANSC1	0.8
TFAP2A	-1.2
TMEM27	0.5
BTG3	-5.8
ADAMTS1	2.5
MYOF	-0.5
ATP11B	-2.8
STC2	-1.8
VIPR1	-4.8
EGR1	-1.7
FAM84B	-0.3
TDRD7	0.2
DHCR24	0.4
SUCO	2.1
COL8A1	0
MAPK9	0.3
DPYSL2	0.8
TBC1D4	4.7
DHCR7	2.6
PIP4K2A	-6.3
SLC2A3	3.2
CAMK2N1	0.1
IRF1	0
ARG2	-0.4
TNRC6C	-0.8
NEXN	-0.7
SNHG3	-7.3
CYP1B1	4.3
MPZL3	-1.1
IL1RL1	-0.9
VGLL1	0.6
IFI44	-2.4
FTSJ1	1
FUT8-AS1	0.5
KCNJ15	1.7
RNF43	1
FAM8A1	1.9
ZIC2	1.4
STOM	-1.1
NUAK1	1
SCML1	-2
NIPAL2	-1.6
ZP4	2.5
AHR	-0.3
SPRY4	-0.6
IL1RN	-0.7
IFIT1	-1.3
TTC17	-1.7
PDLIM1	2.2
SEC23A	3.4
SPRY1	-0.4
ZNF22	-10.1
SERINC2	-0.9
NOV	0.5
LMBRD2	0.4
SYNJ2	0.4
RHOF	2.9
TAGLN2	1.4
AVPI1	2.1
TMEM206	-1.9
ZNF488	1.4
EFNB1	0.5
UCN2	-3.5
CPT1A	0.7
PRSS23	3.9
WNT7A	-0.2
FXYD3	-0.4
KDELC1	6.3
CD109	1
SORT1	-1.6
MYPN	2.9
GDPD1	-2.3
GNA13	1.6
SMG7	-1.6
C12orf36	2.4
BDKRB1	0.8
PFKFB4	-3.1
ABCA1	7.1
LPAR1	-3.5
ZNF385A	2.2
TSPAN9	1.5
PLAT	0.2
PKP1	1.1
WNT10A	0.1
MCOLN3	2.6
TRIB2	-0.2
LGR4	0
MOB3A	-2.6
GPR56	1.9
OSGIN1	2.2
ZDHHC21	0.5
PPAP2C	1.2
GRB7	1.1
NRP1	-0.7
DAPK1	2.9
DDAH1	-3.9
MBNL2	0.2
DENND5B	4.3
SLC37A2	-1.8
FRMD5	-3.6
LOC643650	-1.6
LAD1	0.8
KLK5	0.7
KYNU	-0.7
WNT5A	-2.9
SEMA3A	0.2
GLS	1
FOXE1	0.9
OSTM1	2.4
TGM2	0.2
VDR	-2
UPK2	0.5
KDM3A	-5.3
HEPHL1	3.6
OPHN1	2.5
MAPK6	-0.1
SCML2	2.2
IFI44L	-3.6
NTN4	1.6
IGFL1	-0.5
IMPA1	-2.8
GXYLT1	3.5
C10orf91	0
KDSR	1.1
TFAP2C	0.7
ANKRD22	-0.1
GULP1	2.7
SLC22A4	0.7
IRS2	2.1
POMT1	3.5
EID1	0.2
PBRM1	-4.5
ATF2	-4.6
LOC100507002	4.1
CCL5	4.4
AMOTL2	-0.6
LIMCH1	4.1
UBQLN4	-0.4
BRWD3	-0.6
DICER1	1
TMEM131	1.4
NLRP10	3.8
TMEM133	3.6
TOB1	0
MFSD6	-4.6
EXT1	0.6
ISG15	-0.6
ITSN2	1.4
BCL11B	0.7
CAV1	-4
UPP1	-0.8
CS	-1.2
ARL4D	0.2
OAS2	-2.8
RUNX2	1.2
NR1D2	-0.3
ZFP57	2.2
TAB3	0.9
TFRC	0.4
SCEL	4.2
F2R	0.8
TRIML2	1.7
PPAP2A	-0.1
HSD17B2	4.4
TLE1	1.5
TEC	-4.3
CPNE7	-1.1
PDCD1LG2	4.9
SOX7	-0.5
SLC12A4	-9.8
MPP5	0.6
ARL13B	-1.6
PITPNC1	1
NFE2L3	1.1
SIRPB1	2.9
GATAD1	-1.7
DGCR2	2
TRIM6	1.2
CPT2	1.9
CBX1	-4
HMOX1	10.2
SERPINB7	2.4
RHPN2	3.4
PRODH	3.2
OAS1	-1.8
SMARCA1	0.7
TBC1D8	-1
C1orf106	-0.6
LOC100506119	-0.4
KTN1-AS1	-3.2
TTYH3	0.9
TNFAIP2	-0.1
KLK10	-0.1
PTGS1	1.2
FAM135A	-2.4
PDGFB	0.1
GIT2	-0.4
TLR6	0.9
NF2	3.6
PFN2	0.1
KPNA3	-0.7
SLC16A2	-0.3
LOC100507319	0.5
7-Mar	0.7
TBL1XR1	0.5
CPEB2	3.6
CDC42EP3	-0.3
CYR61	1.7
MLKL	-2.3
LTBP3	3
PRR9	1.8
CTSE	0.9
U2AF2	-0.2
GTF2A1	-4.3
MAP3K14	1.7
TNFSF18	-0.9
YPEL2	6.3
AKAP11	-5.3
CDH13	-0.1
NEU1	2.6
IL23A	0
CHMP4C	0.8
COPG1	-5
IRF2BP2	1
LOC283299	0.6
TRAM2	0
CALB1	-1.1
ETS2	1.3
C15orf52	-3.2
PTGER4	0.7
BCL9L	-2.4
ATXN1	1.7
SPTSSA	-4.4
ATP2B1	2.3
FGFR3	2.4
SACS	-1.2
CNTN5	0.8
CDH2	0.8
HS3ST1	1.9
KPNA5	1.6
ALPP	1.9
SH3BP4	-0.6
ARL6	-2.5
PCDHGC3	1.6
MEF2A	-1
TGFBR1	1.7
LOC100132240	0
UNC5A	-2.2
SLC41A2	0.2
LCP1	0.8
CYSTM1	0.4
S100A2	-2.3
ARHGAP42	1.5
FHL2	0.6
ARHGAP24	1
TRIM47	0.5
IL11	-0.4
OLFML2A	2.9
IL18	0.3
VGLL4	-4.7
ZYG11B	-2.6
FAM214B	0.8
USP11	-0.3
C5orf42	0.2
UBR1	-0.1
CD83	-5.1
UXS1	3.2
GPR110	-1.5
THBS2	-0.2
RCC1	-0.8
HR	-0.5
IFI6	-3
FHL3	1
LHX1	-1.5
STAM	0.9
CTH	-1.5
PLAC8	1.1
ZBED2	-2.9
LY6E	2.5
SNAPC3	-1.2
MN1	2.3
TRIM8	1.1
PLCXD1	-0.7
FBXO33	-6.2
CD44	0.2
UHRF1BP1L	0.4
WDHD1	-0.3
TRAC	-0.2
SLC29A3	4.5
NRG1	-0.6
DOCK9	0.8
NEO1	-2.2
STK40	0.1
CLPB	-1.9
AIM1	1.3
ZDHHC2	-0.8
SESN3	3.7
IDE	-0.3
FYB	-2.3
ANXA8L1	-1.8
STAMBPL1	-3.5
BNC1	-1
ABHD4	-3.5
MINPP1	-3.8
LOC100506328	0.2
BAZ2B	2
PTRF	0.4
SMAD3	-1.6
CALHM2	1
PSIMCT-1	-2.8
GYLTL1B	2.3
UST	0.5
SLC48A1	1.4
MFSD2A	1.7
FAM206A	-4.5
CTSS	-0.5
C10orf55	1.1
TRANK1	-0.9
SLC18B1	-4.4
IFNAR2	-0.8
SH3BGRL3	0.8
C9orf72	2.4
MTMR12	-4.4
DDX58	-1.5
APAF1	2.3
RNF13	-0.2
LOC100507144	1.3
CLDN4	3
RUFY2	-3.3
MIR21	-1.5
SAV1	1.3
ZDHHC17	-2.8
CMTM7	1.1
DGUOK-AS1	-0.3
DIABLO	0.3
LOC100507378	-0.4
RNF19B	1
EDEM3	1.6
PTBP3	-5.6
CTDSPL	0.1
HEXA	3.3
NCOA3	1.8
STEAP3	1.4
SRP72	-1.7
SCMH1	-2.1
KCTD20	0.4
PER1	1.2
LOC100506499	2.3
NSMCE1	-6
AKAP1	0.9
CEP63	1.7
C5orf38	1.1
SNORD12	-5.3
EXO1	0.4
LGALS1	1.2
COL17A1	1.5
UBASH3B	-0.3
LOC100506365	0.4
NNT	-2.2
IER5L	2.2
SRXN1	-1.3
OAS3	-2.7
BCAR1	-1.3
EPN3	0.2
LYPD5	2.2
CD274	-0.8
HRG	0.3
SLC23A2	-1.6
ATXN7L3B	0.8
FIBCD1	0.1
ZNF767	-5.7
SLC17A5	-2.8
TRIP10	-0.1
C15orf57	1.9
TMEM39A	-4.9
KLHL13	1.2
PRELID1	0.5
SLC25A32	-2.5
TERF1	-6.2
CCSAP	-2.7
C15orf39	1.5
TBC1D2	-0.2
LOC399829	-5
MIR27B	-0.1
PIGW	-0.1
CCDC85B	1.1
CARHSP1	1.1
C7orf31	-2.6
SAA1	-1.8
R3HDM2	0.6
GM2A	2.3
LYRM1	2.2
NOG	0.9
SASH1	0.5
CD9	2
EFHD2	-1.1
PTPRZ1	1.2
MIR4727	8.1
RPL37	-3.6
ATP7A	1.6
LRRC8B	-0.6
GJB3	0.8
ASNS	-0.7
PTPN21	2
IDH2	3.2
UGCG	1.3
TNFSF10	2.6
IL37	-2.3
PCDH7	0.2
CCND2	-1
TSPAN5	-1.5
ST3GAL5	0.9
PAXIP1	-0.7
HADHB	0.6
CNNM3	-3.3
PRPF4	0.3
CAB39	0.3
PPP2R5A	0.5
LOC284454	-1.7
CTTNBP2NL	-3.8
PGD	-4.6
STON2	2.5
LOC100506548	-1.3
PER3	3.9
PTPRE	2.7
RNASEL	-0.4
CLDN1	2.2
RND3	0.1
FAM174A	1.3
AKR1C3	2.5
HECTD2	0.5
EPS8L2	0.8
NBEA	-1.3
DENND5A	1.5
TNIP3	3.9
VEGFC	-0.1
ARAP3	-2.4
OR5P2	-0.6
WDR19	1.5
WNT3A	-1.3
NGF	-0.1
TMEM8A	-2.1
RAB31	-0.1
LPCAT3	-1.6
PCTP	-1.5
IL1A	-6.2
ADAM19	3.4
RECQL	-6.3
CNIH	-3.9
DCP2	0.3
HPCAL1	-1.7
LOC100506844	-0.6
CAPN5	-5.1
TMED8	-0.4
PPARGC1B	-0.1
TBC1D9	1.9
NAV3	-2.8
PJA2	2.2
PI4K2B	-0.3
INTU	1.5
HTRA1	0.4
GPX8	0.1
PSME4	-0.8
LOC100505865	0.9
RALGPS2	1.7
DCK	-6.4
ITGB4	-1.7
BLMH	-1.4
IL13RA1	-0.8
MX2	-1.9
NDST1	2.9
TPCN1	-0.8
LY6K	1.4
ADRA1B	0.3
PLEKHA3	0.6
MEIS2	-1.8
TCF3	1.8
TSPAN15	1.5
PDLIM7	1
GPX2	0.6
SMPD1	2.3
LRRC8A	0.5
COMT	2.9
MAP4K4	2.5
ROR1	0.4
SAT1	2
TRIM22	-1.8
ATP6V1F	-3.6
PHTF1	-1.3
NEK3	-0.3
LOC100505839	0.6
DNAJC6	0.3
FGFR2	2
SNORD56B	-7.7
RPS6KA5	-1.2
RSBN1	0.3
SNX29	-1.3
ISYNA1	2.3
ZBTB41	-1.9
MMP14	1.2
TMEM56	2
APPBP2	1.4
LOC100507303	-4.6
MAOA	-0.5
CDH1	3.9
PSCA	2.6
MAML2	-0.7
SLC6A6	2.3
SLPI	0.5
PRDM4	-1.8
COL5A1	0.1
MIR4668	-3.5
ITGB2	1.6
KIAA1551	-0.8
EIF5A2	-2.8
TMEM52B	-0.6
IFI27	-2.2
ZNF780A	-3.1
OR5P3	0.9
C1orf110	2.9
VSNL1	-3
SOCS3	0.9
GPR125	0.6
RPL36A	-4.2
GCLM	4.2
PTK2	-5.3
TWSG1	-0.6
LOC100506870	4.9
SIK1	-0.3
CYP27B1	-2.2
NEK6	3
TOP2A	-5.3
ROBO4	2
MKLN1	-5.9
PIK3CD	-0.9
FADS1	-0.7
FAM108C1	-5.7
TERF2IP	-2.7
PRKAR1A	-0.6
KITLG	2.6
ABTB2	-0.4
LOC100294145	-1.6
TBC1D8B	-1.4
ETV6	-0.1
CCDC88A	-1.3
ABCG1	-2
EREG	2.2
SEC24A	1.7
FAM107B	1
BHLHA15	1.8
TESK2	2.7
AHNAK	-0.6
ARHGEF11	0.9
ABCC2	2.1
IFIT3	-0.4
LIF	-0.5
NETO2	-3.6
YIPF1	0.6
RAPGEF1	2.5
IL24	0.7
MIR17HG	-3.5
LOC100506392	-2.9
ADAM8	1.2
RHBDF2	1.1
LMBRD1	0.6
NFIB	0.5
ZNF10	-1.7
MXRA5	3.7
LPCAT2	-0.8
RASSF3	0.1
ANXA3	0.4
BICD1	-1
SLC43A3	-1
DUSP6	-2.1
SP110	-0.9
CASP2	-4.7
SPTLC2	-0.8
CABLES1	0.9
PRKAA2	2.3
FGGY	-0.7
SFXN5	-0.4
GPR3	2.2
SNORD4A	-5.9
MAFG	0.4
HIPK3	-0.9
ABCC3	-0.4
C16orf87	0.8
LEPROT	-0.4
ARRDC4	3.6
ADAMTS6	0.7
TIPARP	-1.4
CLCF1	0.6
RASA3	3.4
KLF6	-0.8
EPS8	0.8
PCDH1	1.8
GID8	-3.7
S100A8	-0.7
SLC5A3	1.1
FBXO30	1.2
MAGEA11	3.4
MIR4450	-5.9
GALNT6	1.9
SLC2A1	0.7
C1orf116	-0.1
ABCA12	1.3
AFAP1L2	-4.3
BASP1	2.6
TTPAL	-1.8
CDK15	-0.3
RDH10	-4.2
CCND1	-2.6
LOC100505991	1.4
NABP1	-2.2
AGAP2	-2.7
GALNT3	1.8
KIAA1324L	-1.9
CACNG4	1.8
IFITM2	0.3
HAGH	0
SP1	0.1
MAPK8	-1.4
GNL3	0.5
PDLIM2	1.4
CXCL10	-2.7
SEMA3B	0.1
SECISBP2L	0.8
PPP1CB	-5.8
C7orf43	1.3
SLC36A1	0.3
ISOC1	-2.9
OXSR1	2.4
CMBL	-0.3
HSPA4L	-0.2
MYBBP1A	-1.7
LOC100507460	-3.3
RNF217	-1
EXOSC5	-0.6
MAP3K5	1.7
SLC35G1	-5
MGAT5B	0.4
XPR1	0.5
HOXA1	1.1
PLA2G15	1.6
BCL2L11	-0.5
PLEC	0.9
TGFBR2	2
KDM5D	0.4
COPG2	1.7
CRIP2	1.4
MIR100HG	-0.7
PLA2G12A	0.6
FAM91A1	-5.9
HSPB1	2.1
STX2	3.5
THSD4	0.2
WNT7B	-1
PIGM	0.2
BAG3	0.5
IL27RA	2.6
C7orf41	1.7
SLC39A13	-1.7
AASS	-1.1
BNIP3	0.8
ARID3B	0.5
PARN	-1.1
EIF4EBP2	0.2
STXBP5	-0.5
AHNAK2	2.8
DIS3L	0.8
LCAT	-4.3
ATL2	1.3
TAF2	-3.2
SHB	0.7
TMPRSS4	0.3
IL32	1.4
CTNNBIP1	3.3
MTMR11	1
GPR160	-1.2
RRAS	4.6
ACP2	1.3
SLC25A24	0.5
ACTL6A	-6.2
DDIT4	0.2
ZSCAN12P1	0.4
SLC2A12	-0.3
SNX2	-7
PPP4R4	-1.8
FAM110C	0.1
SPINK7	5.8
TMEM19	1.1
EXOC6	-3.1
CTNNAL1	1.2
SCD5	-5.8
TLE3	1.1
STK38L	-0.2
STK10	1
CMPK1	-4.2
NLN	1.9
ST6GALNAC5	-1
TPM1	0.4
SFT2D2	-2.3
LPGAT1	-2.5
PLXNB2	1.4
SLC22A5	3.6
ZMYM2	-0.5
HIF1AN	-0.3
DMXL1	0.2
SPG20	1.2
PNKD	2
REEP4	1
PPIC	1.3
ERMP1	-1
SP140	-0.1
LOC100505702	2.1
SIX4	0.8
RMND5B	-2.2
VPS37B	1.7
DCTN2	1.5
TANC2	3.7
ZMAT3	-1.8
OAT	0.9
CD55	0.7
KLHL5	2
ENO2	0.7
TRIP6	1.2
LOC100507367	0.5
GOLGA7	-3.1
10-Sep	2
AMD1	-0.4
B3GNT9	3.8
SH3PXD2A	0.4
ENTPD4	0.7
LEPREL1	3
TGOLN2	-1.4
CITED4	0.9
PIH1D2	-0.3
COQ7	-0.4
FSCN1	0.8
DOCK5	-1.4
LCOR	-2.6
ATG4A	2.4
SLC7A5	-0.6
DENR	1.1
FRRS1	2.6
FICD	3.1
BHLHE40	1.9
PEMT	-1.9
GEMIN6	3.5
MICU1	-3.5
TMEM57	1.9
ARFGAP1	-0.4
DLK2	-1.4
CCDC82	1.2
CNEP1R1	-2.7
GALNT10	0.2
ZDHHC4	0.8
PACSIN3	-1.1
IL7R	-5.4
DCBLD2	-3.6
PABPC4	-2.1
NUDT19	-4.6
ADAM15	-0.4
HOMER3	1.1
ANKRD50	1.4
DLL4	-1.3
ARID5B	2.1
SLC44A5	1.5
KCNQ5-IT1	-2.7
SLC1A5	-1
GLA	-1
TIMP3	0.6
SPARC	1.4
C9orf43	0.1
NCOR2	-3.3
TP53	-2.2
SLC25A14	0.4
STARD4	3.4
ZNF518A	2.8
PLEKHF1	1
IGSF3	1
CHM	1.4
APOBEC3F	-0.8
FAM219A	-2.3
RGS2	3.9
IRF6	-0.4
LANCL2	-0.6
TMED5	1.2
TMEM69	-5.5
KIAA0913	0.3
MMD	-6.5
C11orf74	1.3
MTMR9	-3
PXK	0.5
FKBP14	0.8
DYNC1LI2	-0.3
SLC4A7	-3.6
WDR54	1.7
ASAP2	2
CXCL2	-2.2
HERC6	-2.6
HNRNPUL1	-0.6
AXL	-1.9
CDKN1B	1
STAT1	-0.8
PRSS8	4
EPHX1	1.2
SEMA3C	-2.9
LTBP2	-2.8
RARG	-2.6
MIA3	2.3
LOC100506394	-1.1
PLAG1	1.8
MBOAT2	-4.8
USP18	0
PAPOLA	-1.1
EHF	-1.2
ZNF384	-2.3
FOXA2	-2.1
SORL1	1.4
TCTN2	0.9
FBXO48	-3
SMARCD1	-3
DFNA5	1.7
MIR622	-0.1
LOC645249	2.1
FAM63A	1.4
STAT6	-2.7
COL7A1	-2.2
LAMB3	-0.7
KIAA0317	-3.8
KIAA0513	4.7
RASAL2	0.7
SYTL3	0.8
LIG4	0.4
KIAA2018	-4.5
ABCB9	2.1
IL31RA	-0.9
SKI	-5.5
MECOM	-1.7
MUC1	1.3
ALDH3A2	-2.3
HIPK1	1
MPZL2	-1.1
MAMLD1	1.6
KEAP1	0
TAF13	-0.7
TFAP4	0.4
ATF6	-1.8
ENTPD7	2
KIDINS220	1.6
PDE5A	1.4
VEPH1	3.4
PTPN14	1.6
C20orf194	2.5
PTPN9	-1.2
LEPROTL1	-0.1
FAM214A	2.6
TSPAN31	0.5
MTSS1	1.1
RIT1	2
PYGB	1.2
IREB2	0.4
SEC24D	0.9
ERC1	0.5
MIR31HG	-2.7
NCR3LG1	0.9
KCNAB2	-0.3
WNT9A	-1.4
C9orf3	-0.2
RSF1	1.8
AGPAT1	-0.8
FOXC1	1.9
CRIM1	-0.8
EGLN1	2.1
DSE	-1.2
RAD23B	-0.4
CAV2	1.3
EPB41L1	0.2
TMEM71	-0.9
RGS10	0.2
C14orf169	-2.4
C12orf75	0.2
BMP2K	-0.6
CDCA7L	-0.8
NUBPL	-1.2
KIF3C	-2
MST1R	-0.7
ARHGEF10	0.1
ZNF652	2
CYLD	1.6
PDGFA	0.3
MTR	1.8
ZNF318	1.7
C1orf123	-3.6
MCCC1	-0.2
AFAP1	1.5
IRX2	0.4
TIMP2	3.4
HELB	-0.8
STXBP2	2.2
DUSP16	2.5
TMEM45A	0.4
NBEAL1	1.5
XRCC2	-2.4
RAB23	-2.7
PHF20L1	1.3
DTWD2	1.8
SAMHD1	-0.9
CCNJ	-5.9
IGANRP	-2.2
KIF3B	-0.5
TYMS	-4.6
RAD52	1.5
KLF11	1.9
LITAF	1.1
ETHE1	0.9
GAS6	0.1
TRIM5	-2.1
DENND2C	1.2
STAU2	-2.4
TMEM41B	-4.4
MX1	-1.4
BAK1	0.8
5-Mar	1.7
UACA	-0.2
S100A3	1.4
CCDC6	-2.5
FNDC3A	1.6
BHLHE41	1.6
ARHGAP18	1.1
GAST	1.1
TSPAN2	3.9
MIER3	2.4
ZSWIM5	0.3
PICK1	-2.7
MRPL9	-4.5
MYH10	1.2
GPR126	2.7
TMEM92	-0.7
NAA50	-0.1
SMAP2	0
HMGCS1	3.2
CMAS	0.4
MALT1	-0.4
HLCS	-0.4
TSPAN6	0.2
DLL1	0.1
HECW2	-2.1
VSIG1	-2.2
COA3	2.7
OLAH	-0.9
NACC2	4.1
TMEM63A	0
ZMYM3	0.3
ATP6AP1	2.4
STK38	1.7
ARL4A	2
FRMD4A	-0.2
LOC401164	4.5
AKD1	-0.5
AP3M2	-1.3
FAM210B	0.9
IFITM1	-0.9
ERAP2	0.7
CTSO	0.2
SFXN3	0.2
SLC6A9	2.3
PNMA1	3.3
LRRK1	-1.7
E2F4	-0.1
ERV3-1	1.2
GJB4	0.6
PAQR5	3.6
GJA5	1.2
EFNA1	2.2
OSR2	1.1
IFIT5	0.9
KLHL9	0.7
SLC35F3	-0.6
STK17A	0.9
SMURF2	-2.1
ZNF138	-0.3
SLC30A7	-1
CHRNB1	-0.4
HNRNPU-AS1	-5
ACYP2	0.1
LDLR	1.3
FOCAD	-1.2
IGFBP7	0.4
ELMOD2	1.3
ROBO2	0.8
GJA1	-2.5
CHMP5	-0.2
DCAF7	0.5
DUSP7	-1.6
ATOX1	1.5
HDHD1	0.8
ENAH	-0.9
MARS2	-3.7
ARL5B	-1
SESN2	-0.4
CUEDC1	1.1
DNAJB4	1.8
PTPRK	0
SAMD8	-2.2
SIPA1L3	-1.8
GPR137B	1.4
TACC1	1.8
BAIAP2	1.2
PTPRR	-0.7
RALGAPA1	0.4
PUS7	-0.7
PPTC7	1.7
BCORL1	-3.9
CDCA7	-2.9
MID2	1.8
CLN3	4.4
ATP6V0A1	0.3
CYB5R1	2.9
ICAM1	-0.2
PROSC	-2.9
MYH2	7
FAM50B	2.3
IFIH1	1.1
PAK1	0.3
SLC12A7	-2.3
STX1A	0.6
UNC5B	0.9
CREBL2	0
TBP	0.4
MAPK13	2
CLDN12	-1.4
CNKSR3	2.2
OSBP	-2.2
TTC14	1.6
MMP9	0.8
LOC100287314	-2.1
YIPF6	0
SKIL	1.4
NAPRT1	0.6
C10orf2	-0.3
TFPT	0.8
SLC2A13	0.8
MIR601	-5.3
TCF7L2	-2.2
ELAVL2	-0.1
PON3	0.9
GTF2F2	0.6
GPER	-0.6
CDC42BPA	0.7
LOC100505994	-2.5
FAM122A	2.1
SFTA1P	1.4
PHIP	1
ERP27	1.8
MAGEF1	0.5
RFC4	1
FAM65A	0.3
SYNRG	1.8
OVCH2	-1
RAB30	0.9
SPDYA	-1.4
BPHL	3.1
LMTK2	-2.2
USP9Y	-4.6
SCP2	-2
KIAA1549L	-0.2
TSPAN7	1.2
DTX2	-2.2
UBE2Q1	-4
CEP97	-0.9
ATP6V1A	2.3
CDK5RAP2	-1.1
ZFHX3	-4.8
C6orf132	-0.5
KAT2B	-0.4
CCL20	1.8
LINC00667	0.5
MYO1E	1.2
KRT81	1.1
RIN3	-0.8
PARP9	-0.6
ISG20L2	-2.5
PPP1R1C	2.1
GPR1	3.5
EAF1	0.6
LOC100129940	-3.6
SERPINB13	-0.3
ATG4D	-1.6
KIAA0355	-1.1
SCRN1	1
SNX11	-0.3
USP12	-4.1
AAK1	-1.4
OCIAD1	1.3
FXYD5	1.2
PMAIP1	-5.2
FGFR1	-2.4
CYYR1	-3.1
IER5	0.7
IGF1R	1
SLFN11	-0.9
CLC	1.3
TIMM9	0.8
TMEM9	0.4
INPP5E	-2.1
SLC2A9	-4.2
FSTL1	0.9
ATP1B1	-0.2
H1FX	2.3
GOLGA2	-0.4
TAOK2	1.5
ELMO2	-0.8
BRPF3	0
PPIP5K2	0.9
IMPA2	1.2
PGM2L1	5.4
MICAL3	-1.8
LPAR3	-0.1
ALOX12P2	-3.5
FAM83B	0.2
CBY1	5.3
PRKAG1	-1.4
SRGAP1	-0.6
EXOC7	-1.3
KCTD12	-0.9
DCTN6	2.2
LASP1	0.1
C16orf80	1.5
BACE2	1.7
VPS8	0.1
ANK3	-1.2
DYNC2H1	0.4
NAV2	-1.2
ZBTB34	0.6
SPRY2	0.1
DIEXF	0.3
SOD2	-1.5
CST3	1.7
KDM4C	-0.6
LOC646021	1.8
GDAP1	-1.1
SGK1	2
PHF10	-0.5
PPM1K	1.9
PTPN12	0.3
NHS	3.1
ZWILCH	-1.3
DIS3	0.2
CLDND1	-2
CSDAP1	-0.3
IL4R	-1.5
PPP4R1	0.3
SERPINB2	-1.6
SAA2	-2.1
ARNTL	-0.6
PARP6	-0.2
MFI2	0.2
PAFAH2	-0.7
EMP3	1.7
GNA11	-1.1
LOC388692	-4.7
LOC100505834	-1.2
ZP3	2.8
PNPLA2	-0.7
ACER3	-1.1
PSD3	1.1
SERINC5	-3.6
SH3D21	-1.6
OVOL1	2
GALNT9	-0.5
FMN1	-0.7
ARL6IP5	2.3
DARS	-4.6
SLC16A13	1.9
NET1	0.1
HERC3	1.2
VPS39	1.7
ELP5	-5.1
EPAS1	1.1
RAB19	-0.3
USP20	-1.5
CYP4F11	-1.4
SLC41A3	1.8
RCL1	-1.5
TLCD1	2.1
IFNGR2	0.8
EBI3	1.6
VAMP3	1.4
HMGCR	2
MIR604	-2.8
ZFYVE16	2
HENMT1	-0.5
SH3KBP1	1.4
EXOSC7	0.8
TNFSF15	-3
IL1RAPL1	1.2
CAST	-0.2
PODXL	1.3
ATP6V0A2	-1.6
TMEM62	1
STL	-2.5
SYNGR1	4.7
XAF1	-1.9
SH3D19	-0.5
TOR1B	0.4
JAK1	-0.2
ANKRD52	1.5
EOMES	-0.4
DNAJB9	0.2
CYB5R2	0.5
MIR548K	-3.5
EPB41L4A	0.3
UHRF1	-1.8
LOC729852	-1.3
ZMYM4	-0.4
UPK3B	0.4
LOXL2	0.9
YOD1	-1.1
LOC100507033	1.7
C14orf118	-1
MAN1A1	-1.6
BLID	1.5
ARHGEF28	0.2
WBP5	1
ABI2	0.1
ANKRD28	0.6
GRAMD2	0.5
DNAJC3	-0.3
MRPS6	2
ARAP1-AS2	-1.2
UBXN2B	-3.3
FBLN1	1.1
CCDC15	1.1
TRMT2B	-1.9
RIPK4	0.5
HSPA13	0.7
MAN1B1	3.7
GTPBP1	-7.4
SCARNA10	1.1
CLCN6	-1.8
AGRN	-1.2
CRY1	0.6
DYNC2LI1	4.8
RPL27A	-3.1
DBN1	1.5
MT1X	-2
LOC642852	1.2
NBEAL2	0.8
SLC12A2	-3.6
LINC00052	2.8
UBE2G1	-0.2
ZDHHC16	-3.5
ARRDC1	1.7
AGL	0.1
ATG2B	0.8
PILRB	-3.1
PREB	-0.6
PDZD2	1.1
ATP7B	2.2
HMGN4	1.1
KLF10	1.4
PHKA1	-0.2
MIR4504	-8
TNFRSF10A	-0.4
RAPGEF2	1.5
ARRB2	-0.5
BMP1	1.6
SLC52A3	-2.5
MIR27A	-1.7
TMOD1	3
MFAP3	-1.8
DUSP3	2.6
CCDC90B	1.3
SLC2A8	-2
LRP8	-1.3
LFNG	1.4
VASP	0.9
DEDD	-1.6
ALCAM	0.4
CLCN3	-2
ERO1LB	1.2
NPTN	0.5
SAP130	-1.5
CBR1	1
RAB3D	1.2
TM7SF3	1.5
PPFIBP1	0.2
PIKFYVE	-2.7
INCENP	-0.5
ZNF45	0.2
MPP3	-0.7
STARD3NL	0.8
TBC1D13	0.2
POU2F1	-2.6
SNORD116-26	-4.8
WNT5B	0.3
PSKH1	2.9
WASF1	-5.1
PHLDB1	-2.2
NEK4	-2.8
PGM1	-1
RASA2	-3.4
GPR75	-5.2
DOCK8	-0.1
FZD2	-3.2
KIAA1467	3.6
PPP2R5B	-0.6
GSK3B	1
LEMD1	2.6
ATF3	2.3
ZNF362	1.5
SDC4	-0.3
EPGN	2.1
SEC14L2	-2.2
CRADD	3.2
PTGR1	1.4
PPIA	-0.2
SRGAP3	-0.9
DDRGK1	1.9
NT5DC3	-2.1
FAM40B	1.1
TMEM167B	1.8
DZIP3	0.5
TMEM136	-1.2
UFC1	-0.7
NAA40	-4.1
ANKRD13C	-0.6
SIGIRR	2.1
GNL1	-0.4
IPMK	-1.7
PIK3C2A	-0.1
LDHC	-2.1
SPRR1B	1.6
TCP11L2	2.2
KDM5B	0.8
MYH9	0.5
NLK	-2.4
ANKRD2	0.4
MIR2276	-7.8
CST5	-0.8
CREM	2.4
HS2ST1	-1.7
RNF213	1.5
DUSP14	3.4
RIN1	-0.2
OSBPL8	0.8
ZNF527	3.4
EFEMP1	2.6
TNKS2	0.5
IRF2BPL	3.8
KLHL21	-2.3
SLC2A4RG	0.1
TTC3	-1.8
BAZ2A	-3.5
CREG1	-2.1
PIGH	-1.9
LRRC8C	0.2
LOC728463	1.5
GRHL2	0.1
SLC25A45	1
RGP1	-1.9
CMTM4	0.4
UBAC2	-0.4
BABAM1	-3
ALKBH2	3.4
CACUL1	1.1
LOC100129269	1.3
FIG4	-0.2
TAF7	0.5
ADAM10	2.2
SPATA18	3.9
TMEM237	-1.6
IKBKE	-0.1
NRBP1	3.5
NALCN-AS1	-1.7
SERPINB1	0.6
FAM176A	1
GPR115	1.3
PAQR3	0
VPS13C	2.7
SLC9A8	-2.2
LOC100128816	-5.3
PHF7	1.1
BCAT2	1.8
ACADSB	1.2
SAMD4A	-1.2
FITM2	0.8
EXOG	-3.2
KCNH3	1.6
CNTNAP3	-1.3
IFT57	-0.5
PARP14	0.1
BIRC3	0
LAPTM4B	1.1
LOC100131347	3.1
DCTN5	0.1
TMCO6	0
SLC44A2	2.7
BAHCC1	-1.7
ACOX1	-0.5
YY2	-3.1
TOX	2.3
LOC100507420	-1.7
VAV2	0.4
TMEM156	1
SLC39A11	-4.2
JUP	2.4
LRRC41	0.6
ZFYVE26	-0.5
PLCG1	1
APOL6	-0.5
PON2	-0.5
ENOX2	-1
KRT6B	0
MID1	1.6
KCTD21	2.3
MOB1B	-2
LINC00353	3.4
SPTSSB	0.2
INTS10	-4.4
CCNDBP1	1.3
ZNF643	-1.3
CASP4	1.9
MEST	1.2
PLCD3	1.5
CTSD	2
F3	0.1
MTHFD1L	-2.8
TXNIP	1.8
LOC100506639	-2.6
CRY2	1.2
ARV1	-3
SLC12A6	-1.3
EZR	-0.6
SREBF1	2.1
UPF3B	-0.6
VPS13A	-0.4
NOMO1	-0.3
UBE2H	2.4
POLG2	-6.3
CREB3	1.5
IL10RB	-0.1
ZFAND4	-1.3
LOC729013	1.8
MMP10	1.2
DOCK4	1.6
MICALCL	1.7
EPHB2	1
CTNS	1.7
PCBP1-AS1	-0.2
ATP6V1D	-1.2
ZNF639	-0.1
SMU1	1
CD164	-1.3
FMNL2	-0.7
CYP2S1	-2.8
RELB	-0.1
PINK1	3.1
IFIT2	0
LOC100507439	-1.2
FAM134B	4
TTC33	2.2
UQCRB	1.3
LCE2D	-9.5
TTTY16	0.6
NCK2	1.5
GID4	1.6
EPSTI1	1.1
TBX19	-3.6
EPB41L4B	-1.1
DLGAP3	-4.4
SYS1	-1.4
PA2G4P4	4.6
ZNF800	-3.8
ID1	0.4
PDGFRL	2.4
NOP56	-0.8
ATP2B4	-0.1
HEATR1	-1.5
RNF165	0.1
TRIM38	-2.4
TRIM29	1.7
CCDC104	0.5
RXRA	1.8
TAF4B	1
DPY19L3	-2.2
GRPR	-3.7
SMAGP	-0.8
TMEM59	2.7
UHMK1	1.7
ECE2	2.1
HAS3	0
VEZT	-1.1
HOXA2	1.1
STRADA	-1.4
CROT	0.8
SLC7A11	-0.3
FLOT1	-0.7
SPRR1A	0.3
STK36	-1.2
ARNT	2.2
CENPW	2.1
KIAA1191	-0.4
PDP1	0.7
RELL1	-0.8
LGALSL	1.7
LRCH3	-0.7
STAT3	2
KIF1B	0.7
MIR3913-1	-0.4
USP22	-0.6
ITGA3	-0.3
DERL1	0.5
C14orf159	-0.4
EDA2R	-1.1
ACBD5	-0.2
VAT1	2.5
UHRF1BP1	-0.3
PSENEN	0.2
ARHGEF2	-0.2
MIR944	-3.8
C4orf52	1.5
NIPSNAP3A	1.1
SECTM1	1.2
MIR1266	0.7
SH2D3A	0.8
LOC100190940	-2.7
CAPG	2.8
ZKSCAN5	1.5
NDRG1	1.8
TMEM194B	0.1
INTS8	1.3
NOC4L	1.2
CD2AP	-0.9
HECTD4	-0.1
SRSF9	-1.2
S100A4	3
6-Sep	0.6
ZFHX4	1.5
EFCAB7	1.6
GJB2	1.4
MIR1204	-0.7
AMN1	-2.6
ZC3H12A	0.5
DDI2	-0.8
CDCA8	-0.2
NT5E	-1.9
TBX18	-0.9
PEF1	-0.1
THRA	-0.5
LGMN	0.8
TSPAN4	0.1
FAM155A	0.5
ITCH	-0.2
SLC39A14	-2.2
PCSK6	-2.5
BMPR1A	-0.6
MIR4653	-6.1
GLI3	1
PPP1R18	0.2
ETS1	-0.8
MB21D1	-0.8
HOXC6	-3.4
ZFYVE1	-0.8
ANKRD26	1
MIR573	-2.6
LOC100506235	3.6
CNTN1	3.9
MIR548D1	-4.1
CLEC16A	-2.5
TRAJ5	-6.1
ITPR2	0.1
11-Sep	-0.1
TAL2	4.3
SRP14	0.3
IFNE	-2.8
UBXN8	2.4
SOS2	-0.5
CEP19	3.6
MPZL1	-4.6
CCBL2	-0.9
ZNF192	-1.2
WWTR1	1.4
RRM2B	-2.1
C12orf29	0
NLRP2	-0.6
USP32	1.1
MCAM	3.1
CALU	-4.9
IFFO2	1.2
ASF1A	2.8
MNS1	1.4
FAXC	4.4
ARPC5L	0.7
VPS13B	-0.8
LOC389641	0.2
SLC16A3	-0.2
LATS2	1.7
SNHG12	-1.6
SNORD66	-6
SSFA2	-0.1
SUOX	-0.7
PCDHGB4	-0.8
IL36G	1.9
PEX2	1
MED1	-3.7
CORO1A	0.2
ADM	2
INF2	1.2
UBR7	0.7
PREPL	0.8
KIF16B	-0.5
MAP3K1	2.2
FAM171B	-0.4
SLC16A1	0.7
C10orf88	1.6
LOC100127947	-0.9
LINC00341	-2.1
RNF44	-1.3
FASN	-0.2
HOXC8	0.7
DKK3	1.3
LCA5	1.4
KIAA1244	-0.9
TGIF1	0.9
RNF38	-0.2
METRNL	6.1
PIK3CG	0.6
ATP8A2	3.3
NFU1	1.6
PMEPA1	-0.3
EIF1AY	-0.7
VPS33A	1
LOC100859930	3.3
KIRREL	0
GOLGA8B	-3.3
PRKAG2	2.6
B3GNTL1	0.4
SLC29A1	-2.9
HSPG2	0.4
C4orf33	0.4
CDK14	3.9
ATF7	-0.5
P4HA1	-1.6
ALG14	0
MAN2A2	-0.1
ACOX3	1
SH3BGRL2	-3.4
LOC100506674	0.8
GLCCI1	3.5
TPMT	-1.6
DCBLD1	4.5
HMBOX1	-1
DBX1	0.6
RNF5	-0.5
C4orf34	0.8
NOL6	-1.7
LINC00493	2.9
RND1	3.6
SNX9	1.9
KLF3	0.9
GNA15	1.3
KLHL12	1.1
NOLC1	-1
LYPD1	1.8
IFITM10	4.2
FTSJD2	2
C1orf85	2.1
ATMIN	-1.9
PGM3	1.6
TXN2	1.5
E2F5	1.6
FKBP7	-5.1
SECISBP2	2
CCND3	-1.4
TGM4	1.2
SLCO4A1	-1.3
AGBL5	-0.2
GOLPH3L	-2.1
LOC100129480	4.3
DR1	-0.6
RRN3	0.1
ACVR1B	-5.6
UNG	0.9
LOC100507266	-2.8
TOM1L1	-1.4
FDX1	3
LOC729737	-2.3
SNCG	0.4
PLA2G16	2.6
FAM117B	-5.7
DAG1	1.7
POU2F2	-1.4
IL1RAP	-0.9
NUCB2	1.8
FGF5	-1.1
FOXN3	0.4
CMIP	0.9
RGCC	1.9
NINJ1	1.2
NEURL	-2.2
SLC26A6	1.6
MVP	0.7
LRRC8D	1.4
KLRC3	-0.7
ZNF70	-0.2
UNC119	2.4
IL6	2
TMCO1	1.7
PIGT	0.1
SNHG15	-1.5
RAB7L1	1.1
NBN	-1
KPNA1	-4.7
PHF15	2
TOB2P1	-2.1
PRUNE	-2
GRAMD1C	0.3
METTL8	-2.2
SFN	1.8
LOC100132356	-3
BTBD3	-0.3
PHLDA2	-0.8
IPPK	-1
RASSF10	-0.4
LRBA	0
EMC7	-0.7
[truncated: 21,744 more rows]
